# Supplementary material for: Prevalence and predictors of virological failure and quality of life of people with HIV/AIDS at a Municipal Hospital, Volta Region –Ghana: A cross-sectional study
Source: PLoS One. 2026 Feb 13;21(2):e0329346. doi: 10.1371/journal.pone.0329346 (PMC12904377; doi:10.1371/journal.pone.0329346)
Supplement: S1 File — (XLSX) [file pone.0329346.s002.xlsx]

## Sheet: Prevalence and Predictors of...
Sex	Marital Status	Religion	Occupa	Occupation	Educational Status	Ethnicity	Monthly Income (GHC)	Weight (kg)	Height (cm)	BMI	1. Date of HIV Confirmation	4. Baseline Viral Load Measurement	Current new	Current Vl	Current new 2	5. Current Viral Load Measurement	6. WHO HIV Stage Prior To ART Enrolment	7. Current WHO HIV Stage	8. Baseline Functional Status	9. Current Funtional Status	10. How Many Years Have You Been on ART?	11. Baseline first line ART regimen	1TDF 3TC DTG. Current ART regimen	13. Has ART regimen ever been changed to an alternative first line regimen?	14. If answer to Q13 is yes, how many times has ART regimen changed to alternative first-line ART?	15. If yes to question 13, why was it changed?	16. Has first line regimen ever been changed to second line ART regimen?	17. If answer to Q16 is yes, which second line regimen was administered?	18. If yes to question 16, why was it changed?	19. Are you given Cotrimoxazole prophylaxis?	20. Are you given Fluconazole prophylaxis?	21. Are you given INH (isoniazid) prophylaxis?	22. Do you have any of these Comorbid illness? Please tick in the boxes	23. Do you currently have any Opportunistic infections?	24. If answer to Q23 is yes, what are they?	25. Have you ever developed Tuberculosis (TB) since the start of ART?	26. Do you have TB?	27. If your answer to Q23 is yes, do you use TB medications such as Rifampicin, Pyrazinamide, isoniazid, Ethambutol hydrochloride?	28. Do you have a history of ART discontinuation?	29. If answer to Q28 is yes, indicate length of time of discontinuation	30. Do you keep scheduled ART clinical appointments?	31. How often do you miss ART clinical appointment?	32. Do you spend longer time at ART clinic?	33. How many hours do you spend at the ART clinic?	1. Do you always take your medication at the appropriate time?	2. When you feel bad, do you ever discontinue taking your medication?	3. Have you ever forgotten to take your medication?	4. Have you ever forgotten to take your medication during the weekend?	5. In the last week, how many times did you fail to take your prescribed dose?
Female	Separated	Christian	Self- employed	Trader	None	Ewe	300	55.8	168	19.7704	2017-03-24	940925	940925	0	Failure	940925	Stage 1	Stage 1	Working	Working	6	TDF 3TC EFV	TDF 3TC DTG	Yes	1	Others	No	0	0	Yes	No	No	Diabetes meillitus	No	0	Yes	Yes	Yes	No	0	No	Sometimes	Yes	3	No	No	Yes	Yes	Never
Female	Separated	Others	Self- employed	Business woman	Basic/Primary	Ewe	100	62	161	23.9188	2010-02-11	1800	1800	0	Failure	1800	Stage 1	Stage 1	Working	Working	13	TDF 3TC EFV	TDF 3TC DTG	Yes	2	Drug Non-Availability Others	No	0	0	Yes	No	No	Others	No	0	No	No	0	No	0	No	Never	No	3	Yes	No	No	No	Never
Female	Married	Christian	Self- employed	Farmer	Basic/Primary	Ewe	600	54	150	24	2009-10-21	134	134	1	Suppress	134	Stage 1	Stage 1	Working	Working	14	AZT 3TC NVP	TDF 3TC DTG	Yes	3	Drug non- availabilty, others	No	0	0	Yes	No	No	None	No	0	No	No	0	No	0	No	Never	No	2	Yes	No	No	No	Never
Female	Married	Others	Self- employed	Trader	None	Ewe	300	58.5	150	26	2009-03-03	TND	1	1	Suppress	<20	Stage 1	Stage 1	Working	Working	14	AZT 3TC NVP	TDF 3TC DTG	Yes	2	Drug Non-Availability Others	No	0	0	Yes	No	No	None	No	0	No	No	0	No	0	Yes	Sometimes	No	3	Yes	No	No	No	Never
Female	Single	Christian	Unemployed	Students	Junior High	Ewe	500	54	154	22.7694	2007-10-14	45883	0	1	Suppress	TND	Stage 1	Stage 1	Working	Working	16	AZT 3TC NVP	TDF 3TC DTG	Yes	3	Drug Non-Availability Others	No	0	0	Yes	No	No	Others	No	0	Yes	No	0	Yes	2 weeks	Yes	Sometimes	No	1	Yes	No	Yes	No	Never
Female	Married	Christian	Self- employed	Trader	Junior High	Ewe	500	73	170	25.2595	2008-04-14	<20	1	1	Suppress	<20	Stage 1	Stage 1	Working	Working	15	AZT 3TC NVP	TDF 3TC DTG	Yes	3	Drug Non-Availability Others	No	0	0	No	No	No	None	No	0	No	No	0	No	0	Yes	Sometimes	No	1	Yes	No	Yes	No	Never
Female	Married	Others	Self- employed	Trader	Basic/Primary	Ewe	600	36	156	14.7929	2013-09-05	23	23	1	Suppress	23	Stage 1	Stage 1	Working	Working	10	TDF 3TC EFV	TDF 3TC DTG	Yes	1	Others	No	0	0	Yes	No	No	None	No	0	No	No	0	No	0	No	Sometimes	No	4	No	No	No	No	Never
Male	Married	Christian	Self- employed	Fisherman	Basic/Primary	Ewe	400	44.7	164	16.6196	2016-09-14	84800	84800	0	Failure	84800	Stage 1	Stage 1	Working	Working	7	TDF 3TC EFV	TDF 3TC DTG	Yes	1	Others	No	0	0	Yes	No	No	None	No	0	No	No	0	No	0	No	Sometimes	No	3	No	No	No	No	Never
Female	Widowed	Christian	Self- employed	Trader	None	Ewe	500	40.4	150	17.9556	2014-10-16	31	0	1	Suppress	TND	Stage 1	Stage 1	Working	Working	9	AZT 3TC NVP	TDF 3TC DTG	Yes	2	Drug Non-Availability Others	No	0	0	Yes	No	No	None	No	0	No	No	0	No	0	No	Sometimes	No	2	No	No	No	No	Never
Female	Separated	Christian	Self- employed	Trader	None	Ewe	600	77	164	28.6288	2011-03-28	114	114	1	Suppress	114	Stage 1	Stage 1	Working	Working	12	AZT 3TC NVP	TDF 3TC DTG	Yes	2	Drug Non-Availability Others	No	0	0	Yes	No	No	None	No	0	No	No	0	No	0	No	Sometimes	No	2	Yes	No	No	No	Never
Female	Widowed	Others	Self- employed	Trader	None	Ewe	300	37.5	155	15.6087	2013-09-19	1360	1360	0	Failure	1360	Stage 1	Stage 1	Working	Working	10	AZT 3TC NVP	TDF 3TC DTG	Yes	2	Drug Non-Availability Others	No	0	0	Yes	No	No	None	No	0	No	No	0	No	0	No	Sometimes	No	2	No	No	No	No	Never
Male	Single	Christian	Unemployed	Students	Senior High	Ewe	400	54.5	170	18.8581	2021-07-23	TND	0	1	Suppress	TND	Stage 1	Stage 1	Working	Working	2	TDF 3TC DTG	TDF 3TC DTG	No	0	0	No	0	0	Yes	No	No	None	No	0	No	No	0	No	0	No	Sometimes	No	2	No	No	Yes	No	Never
Female	Single	Others	Self- employed	Trader	Basic/Primary	Ewe	200	56.4	158	22.5925	2019-12-20	TND	0	1	Suppress	TND	Stage 1	Stage 1	Working	Working	4	others	TDF 3TC DTG	Yes	1	Others	No	0	0	Yes	No	No	None	No	0	No	No	0	No	0	Yes	Sometimes	No	3	No	No	No	No	Never
Female	Married	Others	Self- employed	Trader	None	Ewe	600	57	157	23.1247	2016-02-12	TND	0	1	Suppress	TND	Stage 1	Stage 1	Working	Working	7	AZT 3TC NVP	TDF 3TC DTG	Yes	1	Others	No	0	0	Yes	No	No	None	No	0	No	No	0	No	0	No	Sometimes	No	1	No	No	No	No	Never
Female	Separated	Christian	Self- employed	Trader	Junior High	Ewe	200	78	168	27.6361	2017-03-03	TND	0	1	Suppress	TND	Stage 1	Stage 1	Working	Working	6	TDF 3TC EFV	TDF 3TC DTG	Yes	1	Others	No	0	0	Yes	No	No	None	No	0	Yes	No	0	No	0	No	Sometimes	No	3	No	No	No	No	Never
Female	Married	Muslim	Self- employed	Trader	Basic/Primary	Others	200	73	170	25.2595	2008-04-02	TND	24	1	Suppress	24	Stage 1	Stage 1	Working	Working	15	AZT 3TC NVP	TDF 3TC DTG	Yes	3	Drug Non-Availability Others	No	0	0	Yes	No	No	None	No	0	No	No	0	No	0	No	Sometimes	No	3	Yes	No	No	No	Never
Female	Separated	Others	Self- employed	Trader	None	Ewe	500	49.1	140	25.051	2019-05-03	217	1	1	Suppress	<20	Stage 1	Stage 1	Working	Working	4	TDF 3TC EFV	TDF 3TC DTG	Yes	1	Others	No	0	0	No	No	No	None	No	0	No	No	0	No	0	No	Sometimes	No	3	No	No	No	No	Never
Female	Widowed	Others	Self- employed	Trader	None	Ewe	100	53	150	23.5556	2017-04-20	TND	0	1	Suppress	TND	Stage 1	Stage 1	Working	Working	6	TDF 3TC EFV	TDF 3TC DTG	Yes	1	Others	No	0	0	Yes	No	No	None	No	0	No	No	0	No	0	No	Sometimes	No	4	No	No	No	No	Never
Female	Married	Christian	Self- employed	Trader	Basic/Primary	Ewe	200	48	172	16.225	2015-02-16	<20	1	1	Suppress	<20	Stage 1	Stage 1	Working	Working	8	TDF 3TC EFV	TDF 3TC DTG	Yes	1	Others	No	0	0	Yes	No	No	None	No	0	No	No	0	No	0	No	Sometimes	No	2	No	No	No	No	Never
Female	Widowed	Christian	Self- employed	Trading	Basic/Primary	Ewe	500	88	163	33.1213	2018-05-05	3547	1	1	Suppress	<20	Stage 2	Stage 1	Working	Working	5	TDF 3TC EFV	TDF 3TC DTG	Yes	1	Others	No	0	0	Yes	No	No	Hypertension	No	0	No	No	0	No	0	Yes	Never	Yes	4	Yes	No	No	No	Never
Female	Married	Christian	Self- employed	Trading	Junior High	Ewe	200	50	157	20.2848	2017-06-06	TND	1	1	Suppress	<20	Stage 1	Stage 2	Working	Working	6	TDF 3TC EFV	TDF 3TC DTG	Yes	1	Others	No	0	0	Yes	No	No	None	No	0	No	No	0	No	0	Yes	Rarely	No	1	No	Yes	Yes	Yes	1 - 2 times
Female	Married	Muslim	Unemployed	House Wife	None	Others	100	63.8	152	27.6143	2015-07-24	TND	0	1	Suppress	TND	Stage 3	Stage 2	Working	Working	8	TDF 3TC NVP	TDF 3TC DTG	Yes	1	Others	No	0	0	No	No	No	None	No	0	No	No	0	No	0	Yes	Rarely	No	2	Yes	No	Yes	Yes	1 - 2 times
Female	Widowed	Christian	Self- employed	Trading	Basic/Primary	Ewe	500	72.6	170	25.1211	2017-09-28	69	0	1	Suppress	TND	Stage 2	Stage 1	Working	Working	6	TDF 3TC EFV	TDF 3TC DTG	Yes	1	Drug Non-Availability	No	0	0	Yes	No	No	Hypertension	No	0	No	No	0	No	0	Yes	Never	No	3	Yes	No	No	No	Never
Female	Widowed	Christian	Self- employed	Trading	Basic/Primary	Ewe	200	60	162	22.8624	2018-07-15	13460	0	1	Suppress	TND	Stage 1	Stage 2	Working	Working	5	TDF 3TC NVP	TDF 3TC DTG	Yes	1	Others	No	0	0	Yes	No	No	None	No	0	No	No	0	No	0	Yes	Rarely	No	3	Yes	No	Yes	Yes	1 - 2 times
Female	Married	Christian	Self- employed	Tailar	None	Ewe	150	73	164	27.1416	2014-11-27	13460	0	1	Suppress	TND	Stage 2	Stage 1	Working	Working	9	AZT 3TC NVP	TDF 3TC DTG	Yes	1	Drug Side Effect	No	0	0	Yes	No	No	None	No	0	No	No	0	No	0	Yes	Rarely	No	3	Yes	No	No	No	Never
Female	Married	Christian	Self- employed	Trading	None	Ewe	200	65	165	23.8751	2022-12-13	<20	0	1	Suppress	TND	Stage 1	Stage 1	Working	Working	2	TDF 3TC DTG	TDF 3TC DTG	No	0	0	No	0	0	Yes	No	No	None	No	0	No	No	0	No	0	Yes	Rarely	No	2	Yes	No	Yes	No	1 - 2 times
Female	Married	Christian	Self- employed	Hair Dresser	Junior High	Ewe	200	75.8	175	24.751	2017-07-12	367	0	1	Suppress	TND	Stage 1	Stage 2	Working	Working	6	AZT 3TC NVP	TDF 3TC DTG	Yes	1	Others	No	0	0	Yes	No	No	None	No	0	No	No	0	No	0	Yes	Rarely	No	4	Yes	No	Yes	Yes	1 - 2 times
Female	Married	Others	Self- employed	Trading	Basic/Primary	Ewe	300	65	162	24.7676	2010-06-14	<20	0	1	Suppress	TND	Stage 1	Stage 3	Working	Working	13	AZT 3TC EFV	TDF 3TC DTG	Yes	2	Drug Non-Availability Others	No	0	0	Yes	No	No	None	No	0	No	No	0	No	0	Yes	Rarely	No	3	Yes	No	No	No	1 - 2 times
Female	Widowed	Christian	Self- employed	Trading	Junior High	Ewe	200	48	169	16.8061	2010-05-20	<20	0	1	Suppress	TND	Stage 1	Stage 3	Working	Working	13	AZT 3TC NVP	TDF 3TC DTG	No	3	Drug Non-Availability Others	No	0	0	Yes	No	No	Hypertension	No	0	No	No	0	No	0	Yes	Rarely	No	4	Yes	No	No	Yes	1 - 2 times
Female	Widowed	Christian	Self- employed	Trading	Basic/Primary	Ewe	400	67.4	157	27.3439	2016-09-19	29	0	1	Suppress	TND	Stage 2	Stage 1	Working	Working	7	AZT 3TC EFV	TDF 3TC DTG	Yes	1	Others	No	0	0	Yes	No	No	None	No	0	No	No	0	No	0	Yes	Rarely	No	4	Yes	No	No	No	Never
Female	Widowed	Christian	Self- employed	Trading	Senior High	Ewe	300	58.8	159	23.2586	2013-04-09	<20	1	1	Suppress	<20	Stage 1	Stage 2	Working	Working	10	AZT 3TC NVP	TDF 3TC DTG	Yes	1	Drug Non-Availability	No	0	0	Yes	No	No	None	No	0	No	No	0	No	0	Yes	Rarely	No	2	No	No	No	No	Never
Female	Widowed	Others	Self- employed	Trader	None	Ewe	500	52	152	22.5069	2011-02-24	34	34	1	Suppress	34	Stage 1	Stage 1	Working	Working	12	AZT 3TC NVP	TDF 3TC DTG	Yes	1	Drug Side Effect	No	0	0	Yes	No	No	None	No	0	No	No	0	No	0	Yes	Sometimes	Yes	4	Yes	Yes	Yes	Yes	Never
Female	Divorced	Christian	Self- employed	Farmer	None	Ewe	400	71	170	24.5675	2019-02-13	TND	0	1	Suppress	TND	Stage 1	Stage 1	Working	Working	4	TDF 3TC EFV	TDF 3TC DTG	Yes	1	Others	No	0	0	Yes	No	No	None	No	0	No	No	0	No	0	No	Always	No	3	Yes	No	No	No	Never
Female	Married	Christian	Unemployed	House wife	Senior High	Ewe	500	64	164	23.7954	2008-08-28	36	36	1	Suppress	36	Stage 1	Stage 1	Working	Working	15	AZT 3TC EFV	TDF 3TC DTG	Yes	2	Drug Non-Availability Others	No	0	0	Yes	No	No	None	No	0	No	No	0	No	0	Yes	Never	Yes	3	Yes	No	No	No	Never
Female	Divorced	Others	Self- employed	Trader	None	Ewe	450	89.7	168	31.7815	2015-10-29	60	60	1	Suppress	60	Stage 1	Stage 1	Working	Working	8	AZT 3TC NVP	TDF 3TC DTG	Yes	3	Drug Non-Availability Others	No	0	0	Yes	No	No	Hypertension	No	0	No	No	0	No	0	No	Sometimes	Yes	4	Yes	No	Yes	No	1 - 2 times
Female	Married	Christian	Self- employed	House wafe	Basic/Primary	Ewe	600	55	155	22.8928	2011-09-02	TND	0	1	Suppress	TND	Stage 1	Stage 1	Working	Working	12	AZT 3TC NVP	TDF 3TC DTG	No	1	Drug Non-Availability	No	0	0	No	No	No	Hypertension	No	0	No	No	0	No	0	Yes	Sometimes	No	2	Yes	No	No	No	Never
Female	Married	Others	Self- employed	Trader	None	Ewe	500	51	155	21.2279	2019-08-26	TND	0	1	Suppress	TND	Stage 1	Stage 1	Working	Working	4	TDF 3TC EFV	TDF 3TC DTG	Yes	1	Drug Non-Availability	No	0	0	Yes	No	No	None	No	0	No	No	0	No	0	Yes	Never	No	1	Yes	No	No	No	Never
Female	Divorced	Christian	Self- employed	Hairdresser	Basic/Primary	Ewe	300	51	155	21.2279	2020-05-21	<20	1	1	Suppress	<20	Stage 1	Stage 1	Working	Working	3	TDF 3TC DTG	TDF 3TC DTG	No	0	0	No	0	0	Yes	No	No	None	No	0	No	No	0	No	0	Yes	Never	No	2	Yes	No	Yes	No	3 - 5 times
Female	Married	Christian	Self- employed	Trader	None	Ewe	500	75	166	27.2173	2011-05-19	TND	0	1	Suppress	TND	Stage 1	Stage 1	Working	Working	12	AZT 3TC NVP	TDF 3TC DTG	Yes	1	Drug Non-Availability	No	0	0	Yes	No	No	None	No	0	No	No	0	No	0	Yes	Never	No	2	Yes	No	Yes	No	6 - 10 times
Female	Married	Others	Self- employed	Trader	None	Ewe	400	62	166	22.4996	2010-02-09	TND	0	1	Suppress	TND	Stage 1	Stage 1	Working	Working	13	TDF 3TC NVP	TDF 3TC DTG	Yes	1	Drug Non-Availability	No	0	0	Yes	No	No	None	No	0	No	No	0	No	0	Yes	Sometimes	Yes	2	Yes	No	No	No	6 - 10 times
Female	Married	Others	Self- employed	Trader	None	Ewe	600	69	169	24.1588	2010-05-06	20	20	1	Suppress	20	Stage 1	Stage 1	Working	Working	13	TDF 3TC NVP	TDF 3TC DTG	No	0	0	No	0	0	Yes	No	No	Hypertension	No	0	No	No	0	No	0	No	Sometimes	No	3	No	No	No	No	Never
Female	Divorced	Christian	Self- employed	Trader	None	Ewe	350	49.6	160	19.375	2021-07-07	35	35	1	Suppress	35	Stage 1	Stage 1	Working	Working	2	TDF 3TC DTG	TDF 3TC DTG	No	0	0	No	0	0	No	No	No	None	No	0	Yes	Yes	Yes	No	0	Yes	Never	Yes	4	Yes	No	Yes	No	1 - 2 times
Female	Married	Muslim	Self- employed	Trader	None	Ewe	300	45	106	40.0498	2008-05-21	TND	0	1	Suppress	TND	Stage 1	Stage 1	Working	Working	15	AZT 3TC NVP	TDF 3TC DTG	Yes	3	Drug Non-Availability Others	No	0	0	Yes	No	No	None	No	0	No	No	0	No	0	No	Sometimes	No	2	Yes	Yes	No	No	Never
Female	Widowed	Christian	Self- employed	Trader	None	Ewe	400	68	144	32.7932	2017-12-01	TND	0	1	Suppress	TND	Stage 1	Stage 1	Working	Working	6	TDF 3TC EFV	TDF 3TC DTG	Yes	1	Others	No	0	0	Yes	No	No	Hypertension	No	0	No	No	0	No	0	Yes	Sometimes	Yes	4	No	No	Yes	No	3 - 5 times
Female	Married	Others	Self- employed	Trading	Basic/Primary	Ewe	300	53	160	20.7031	2008-01-17	TND	0	1	Suppress	TND	Stage 2	Stage 1	Working	Working	15	AZT 3TC NVP	TDF 3TC DTG	yes	3	Drug Non-Availability Others	No	0	0	Yes	No	No	Hypertension	No	0	No	No	0	No	0	Yes	Rarely	No	2	Yes	No	No	No	Never
Female	Widowed	Others	Self- employed	Trading	Basic/Primary	Ewe	100	65.9	164	24.5018	2015-05-15	124	1	1	Suppress	<20	Stage 1	Stage 2	Working	Working	8	AZT 3TC NVP	TDF 3TC DTG	Yes	1	Others	No	0	0	No	No	No	None	No	0	No	No	0	No	0	Yes	Rarely	No	2	Yes	No	No	No	1 - 2 times
Female	Widowed	Christian	Self- employed	Trading	Junior High	Ewe	200	55	153	23.4952	2009-10-29	TND	0	1	Suppress	TND	Stage 2	Stage 1	Working	Working	14	AZT 3TC EFV	TDF 3TC DTG	yes	2	Drug Non-Availability Others	No	0	0	Yes	No	No	None	No	0	No	No	0	No	0	No	Rarely	No	3	Yes	No	No	No	1 - 2 times
Female	Single	Others	Self- employed	Trading	Junior High	Ewe	300	43.3	172	14.6363	2013-07-18	5350	5350	0	Failure	5350	Stage 2	Stage 1	Working	Working	10	AZT 3TC NVP	TDF 3TC DTG	yes	1	others	No	0	0	Yes	No	No	None	No	0	No	No	0	No	0	No	Rarely	No	3	Yes	No	No	No	Never
Female	Married	Christian	Self- employed	Trading	Basic/Primary	Ewe	300	72	160	28.125	2012-09-06	<20	0	1	Suppress	TND	Stage 1	Stage 2	Working	Working	11	AZT 3TC NVP	TDF 3TC DTG	Yes	3	Drug Non-Availability Others	No	0	0	Yes	No	No	Hypertension	No	0	No	No	0	No	0	Yes	Rarely	Yes	4	No	No	Yes	No	Never
Female	Divorced	Others	Self- employed	Trader	None	Ewe	1000	54	161	20.8325	2011-12-13	<20	0	1	Suppress	TND	Stage 1	Stage 1	Working	Working	12	AZT 3TC EFV	TDF 3TC DTG	Yes	1	Others	No	0	0	Yes	No	No	None	No	0	No	No	0	No	0	Yes	Rarely	Yes	2	Yes	No	Yes	Yes	1 - 2 times
Female	Married	Christian	Self- employed	Trader	None	Ewe	200	77	158	30.8444	2018-05-31	<20	1	1	Suppress	<20	Stage 1	Stage 1	Working	Working	5	TDF 3TC EFV	TDF 3TC DTG	Yes	1	Others	No	0	0	Yes	No	No	Others	No	0	No	No	0	Yes	3 days	Yes	Never	Yes	3	Yes	No	Yes	No	Never
Female	Married	Christian	Self- employed	Trader	None	Ewe	200	43.2	156	17.7515	2020-07-13	197	0	1	Suppress	TND	Stage 1	Stage 1	Working	Working	3	TDF 3TC DTG	TDF 3TC DTG	No	0	0	No	0	0	Yes	No	No	None	No	0	Yes	Yes	Yes	No	0	No	Sometimes	No	2	Yes	No	Yes	No	Never
Female	Married	Christian	Self- employed	Trader	Basic/Primary	Ewe	400	47	165	17.2635	2020-05-04	TND	0	1	Suppress	TND	Stage 1	Stage 1	Working	Working	3	TDF 3TC DTG	TDF 3TC DTG	Yes	1	Others	No	0	0	Yes	No	No	None	No	0	No	No	0	No	0	Yes	Rarely	No	1	Yes	No	Yes	Yes	Never
Female	Married	Christian	Self- employed	Trader	None	Ewe	300	47	150	20.8889	2019-03-27	104	104	1	Suppress	104	Stage 1	Stage 1	Working	Working	4	TDF 3TC EFV	TDF 3TC DTG	Yes	1	Others	No	0	0	Yes	No	No	None	No	0	No	No	0	Yes	2 month	Yes	Never	No	1	Yes	No	No	No	Never
Male	Married	Christian	Self- employed	Carpenter	Senior High	Ewe	1000	45	162	17.1468	2018-06-01	TND	0	1	Suppress	TND	Stage 1	Stage 1	Working	Working	5	TDF 3TC EFV	TDF 3TC DTG	Yes	1	Others	No	0	0	Yes	No	No	None	No	0	No	No	0	No	0	No	Rarely	Yes	4	Yes	No	No	No	Never
Female	Divorced	Christian	Self- employed	Trader	None	Ewe	300	47	115	35.5388	2015-07-15	TND	45	1	Suppress	45	Stage 1	Stage 1	Working	Working	8	AZT 3TC NVP	TDF 3TC DTG	Yes	1	Others	No	0	0	Yes	No	No	None	No	0	No	No	0	No	0	Yes	Sometimes Often	No	1	Yes	No	Yes	No	Never
Female	Married	Christian	Self- employed	Hair dressing	Junior High	Ewe	1000	60.5	156	24.8603	2018-06-16	<20	1	1	Suppress	<20	Stage 1	Stage 1	Working	Working	5	TDF 3TC EFV	TDF 3TC DTG	Yes	1	Others	No	0	0	Yes	No	No	None	No	0	No	No	0	Yes	3 days	No	Sometimes	No	1	Yes	No	Yes	Yes	Never
Female	Widowed	Christian	Self- employed	Trader	Junior High	Ewe	700	96	160.5	37.2667	2019-08-16	TND	0	1	Suppress	TND	Stage 1	Stage 1	Working	Working	4	TDF 3TC DTG	TDF 3TC DTG	Yes	1	Others	No	0	0	Yes	No	No	Hypertension	No	0	No	Yes	Yes	No	0	Yes	Sometimes	Yes	1	Yes	No	No	No	Never
Male	Single	Christian	Self- employed	Drivers Mate	Basic/Primary	Ewe	2600	90.6	177	28.9189	2019-12-11	611000	611000	0	Failure	611000	Stage 1	Stage 1	Working	Working	4	TDF 3TC EFV	TDF 3TC DTG	Yes	1	Others	No	0	0	Yes	No	No	None	No	0	No	No	0	Yes	4 days	No	Often	No	1	Yes	Yes	Yes	Yes	1 - 2 times
Female	Married	Others	Self- employed	Trader	Junior High	Ewe	500	92	151	40.3491	2017-12-07	<20	1	1	Suppress	<20	Stage 1	Stage 1	Working	Working	6	TDF 3TC EFV	TDF 3TC DTG	Yes	1	Others	No	0	0	Yes	No	No	None	No	0	No	No	0	No	0	Yes	Rarely	No	1	Yes	No	Yes	No	Never
Female	Married	Christian	Self- employed	Trader	Senior High	Ewe	500	52	124	33.8189	2015-07-23	TND	0	1	Suppress	TND	Stage 1	Stage 1	Working	Working	8	TDF 3TC EFV	TDF 3TC DTG	yes	1	Others	No	0	0	Yes	No	No	Hypertension	No	0	No	No	0	No	0	Yes	Never	No	4	Yes	No	No	No	Never
Female	Widowed	Christian	Self- employed	Trader	None	Ewe	200	49	151	21.4903	2016-12-28	368389	38	1	Suppress	38	Stage 1	Stage 1	Working	Working	7	TDF 3TC EFV	TDF 3TC DTG	Yes	1	Others	No	0	0	Yes	No	No	None	No	0	Yes	Yes	No	No	0	Yes	Never	No	1	Yes	No	Yes	No	Never
Female	Single	Christian	Self- employed	Semstress	Junior High	Ewe	300	52	143	25.4291	2022-04-06	73.4	73.4	1	Suppress	73.4	Stage 1	Stage 1	Working	Working	1	TDF 3TC DTG	TDF 3TC DTG	No	0	0	No	0	0	No	No	No	None	No	0	No	No	0	Yes	2 days	Yes	Never	Yes	4	No	No	No	No	Never
Male	Married	Christian	Self- employed	Carpenter	Tetiary	Ewe	400	50.4	164	18.7388	2015-09-05	<20	0	1	Suppress	TND	Stage 1	Stage 1	Working	Working	8	AZT 3TC NVP	TDF 3TC DTG	Yes	1	Others	No	0	0	Yes	No	No	None	No	0	No	No	0	No	0	Yes	Never	No	2	Yes	No	No	No	Never
Female	Single	Christian	Unemployed	None	Junior High	Ewe	600	50.4	164	18.7388	2014-01-31	135	0	1	Suppress	TND	Stage 1	Stage 1	Working	Working	9	AZT 3TC NVP	TDF 3TC DTG	Yes	1	Others	No	0	0	No	No	No	Others	No	0	No	No	0	No	0	No	Never	No	1	Yes	Yes	No	No	Never
Female	Married	Others	Self- employed	Trader	None	Ewe	300	75	172	25.3515	2007-12-06	20	20	1	Suppress	20	Stage 1	Stage 1	Working	Working	16	AZT 3TC EFV	TDF 3TC DTG	Yes	2	Drug Non-Availability Others	No	0	0	Yes	No	No	None	No	0	No	No	0	No	0	Yes	Sometimes	No	2	Yes	No	Yes	No	1 - 2 times
Female	Widowed	Christian	Self- employed	Trader	Junior High	Ewe	500	58	163	21.83	2010-02-18	20	418	1	Suppress	418	Stage 1	Stage 1	Working	Working	13	AZT 3TC NVP	TDF 3TC DTG	Yes	1	Drug Non-Availability	No	0	0	Yes	No	No	None	No	0	No	No	0	No	0	Yes	Never	Yes	2	Yes	No	No	No	Never
Female	Widowed	Muslim	Self- employed	Trader	Basic/Primary	Ewe	500	61	156	25.0657	2013-01-08	TND	0	1	Suppress	TND	Stage 1	Stage 1	Bedridden	Working	10	TDF 3TC EFV	TDF 3TC DTG	Yes	1	Drug Non-Availability	No	0	0	Yes	No	No	None	No	0	No	No	0	No	0	Yes	Never	No	2	Yes	No	No	No	Never
Female	Married	Muslim	Self- employed	Trader	Basic/Primary	Ewe	300	45	166	16.3304	2011-05-30	TND	0	1	Suppress	TND	Stage 1	Stage 1	Working	Working	12	TDF 3TC EFV	TDF 3TC DTG	Yes	1	Drug Non-Availability	No	0	0	Yes	No	No	None	No	0	No	No	0	No	0	Yes	Sometimes	Yes	4	Yes	No	No	No	1 - 2 times
Female	Widowed	Others	Self- employed	Farmer	Basic/Primary	Ewe	600	57.4	164	21.3415	2018-08-27	20	41	1	Suppress	41	Stage 1	Stage 1	Working	Working	5	TDF 3TC DTG	TDF 3TC DTG	No	0	0	No	0	0	No	No	No	None	No	0	No	No	0	No	0	Yes	Sometimes	No	3	Yes	No	No	No	3 - 5 times
Female	Widowed	Christian	Self- employed	Trader	Junior High	Ewe	300	65	155	27.0552	2010-09-23	120	0	1	Suppress	TND	Stage 1	Stage 1	Working	Working	13	AZT 3TC EFV	TDF 3TC DTG	Yes	1	Drug Non-Availability	No	0	0	Yes	No	No	Hypertension	No	0	No	No	0	No	0	Yes	Never	No	2	Yes	No	No	No	Never
Female	Married	Christian	Self- employed	Trader	Basic/Primary	Ewe	300	72	161	27.7767	2019-06-19	<20	0	1	Suppress	TND	Stage 3	Stage 1	Working	Working	4	TDF 3TC EFV	TDF 3TC DTG	Yes	1	Others	No	0	0	No	No	No	None	No	0	No	No	0	No	0	Yes	Never	No	1	Yes	No	Yes	Yes	Never
Female	Widowed	Christian	Self- employed	Trader	Junior High	Ewe	1000	83.7	160	32.6953	2018-11-08	132369	1	1	Suppress	<20	Stage 1	Stage 1	Working	Working	5	TDF 3TC EFV	TDF 3TC DTG	Yes	1	Others	No	0	0	No	No	No	Hypertension	No	0	No	No	0	No	0	No	Never	No	2	Yes	No	No	No	Never
Male	Married	Others	Self- employed	Herbalist	Junior High	Ewe	600	69	148	31.5011	2007-05-01	TND	0	1	Suppress	TND	Stage 1	Stage 1	Working	Working	16	AZT 3TC EFV	TDF 3TC DTG	Yes	1	Others	No	0	0	No	No	No	None	No	0	No	No	0	No	0	No	Never	No	2	Yes	No	No	No	Never
Male	Married	Christian	Self- employed	Driver	Basic/Primary	Ewe	500	68	158	27.2392	2014-02-26	TND	0	1	Suppress	TND	Stage 1	Stage 1	Working	Working	9	AZT 3TC NVP	AZT 3TC DTG	Yes	1	Others	No	0	0	Yes	No	No	None	No	0	No	No	0	No	0	No	Never	No	2	Yes	No	No	No	Never
Male	Married	Christian	Self- employed	Mason	Basic/Primary	Ewe	1000	57	171	19.4932	2020-12-14	TND	0	1	Suppress	TND	Stage 1	Stage 1	Bedridden	Working	3	TDF 3TC EFV	TDF 3TC DTG	Yes	1	Others	No	0	0	Yes	No	No	Hypertension	No	0	Yes	No	0	No	0	Yes	Rarely	No	4	Yes	No	Yes	Yes	Never
Male	Married	Christian	Self- employed	Car spraying	Basic/Primary	Ewe	400	72	164	26.7698	2017-08-15	645	1	1	Suppress	<20	Stage 3	Stage 1	Working	Working	6	TDF 3TC EFV	TDF 3TC DTG	Yes	1	Others	No	0	0	No	No	No	None	No	0	No	No	0	Yes	0ne year	Yes	Never	Yes	1	Yes	No	Yes	No	3 - 5 times
Male	Single	Others	Self- employed	Local craft	Basic/Primary	Ewe	1000	40	165	14.6924	2018-08-22	TND	1	1	Suppress	<20	Stage 3	Stage 1	Bedridden	Working	5	TDF 3TC EFV	TDF 3TC DTG	Yes	1	Others	No	0	0	Yes	No	No	None	No	0	No	No	0	No	0	Yes	Rarely	No	3	No	No	Yes	Yes	Never
Female	Married	Christian	Self- employed	Drinking spot	Junior High	Ewe	400	57	157	23.1247	2019-02-04	15498	15498	0	Failure	15498	Stage 2	Stage 1	Working	Working	4	others	TDF 3TC DTG	Yes	1	Others	No	0	0	No	No	No	Diabetes meillitus Hypertension	No	0	No	No	0	No	0	Yes	Never	No	1	Yes	No	No	No	Never
Female	Single	Christian	Self- employed	None	Senior High	Ewe	300	52	163	19.5717	2019-09-25	45	46	1	Suppress	46	Stage 1	Stage 1	Working	Working	3	TDF 3TC DTG	TDF 3TC DTG	No	0	0	No	0	0	Yes	No	No	None	No	0	No	Yes	No	No	0	Yes	Never	No	2	Yes	No	No	No	Never
Female	Married	Christian	Self- employed	Hair dresser	Basic/Primary	Ewe	400	54	160	21.0937	2022-05-05	125	125	1	Suppress	125	Stage 1	Stage 1	Working	Working	1	TDF 3TC DTG	TDF 3TC DTG	No	0	0	No	0	0	Yes	No	No	None	No	0	No	No	0	Yes	1 day	Yes	Never	No	1	Yes	No	Yes	No	1 - 2 times
Female	Married	Others	Self- employed	Trader	None	Ewe	500	76	176	24.5351	2020-11-24	TND	1	1	Suppress	<20	Stage 1	Stage 1	Working	Working	9	AZT 3TC NVP	TDF 3TC DTG	Yes	1	Others	No	0	0	Yes	No	No	None	No	0	No	No	0	No	0	Yes	Never	No	2	Yes	No	No	No	Never
Female	Married	Christian	Self- employed	Trader	None	Ewe	350	81	156	33.284	2008-09-19	TND	0	1	Suppress	TND	Stage 1	Stage 1	Working	Working	16	AZT 3TC EFV	TDF 3TC DTG	Yes	1	Others	No	0	0	Yes	No	No	Hypertension	No	0	No	No	0	Yes	5 days	No	Sometimes	No	1	Yes	Yes	Yes	No	3 - 5 times
Female	Widowed	Christian	Self- employed	Trader	None	Ewe	600	60	172	20.2812	2007-07-12	<20	45	1	Suppress	45	Stage 1	Stage 1	Working	Working	4	AZT 3TC NVP	TDF 3TC DTG	Yes	2	Drug Non-Availability Others	No	0	0	No	No	No	Hypertension	No	0	No	No	0	No	0	No	Sometimes	No	1	No	No	No	No	Never
Female	Married	Christian	Self- employed	None	Senior High	Ewe	300	61.2	153	26.1438	2019-08-16	139	139	1	Suppress	139	Stage 1	Stage 1	Working	Working	4	TDF 3TC EFV	TDF 3TC DTG	Yes	1	Others	No	0	0	No	No	No	None	No	0	No	No	0	No	0	No	Never	No	2	Yes	No	No	No	Never
Female	Married	Christian	Self- employed	Trader	Basic/Primary	Ewe	400	89	162	33.9125	2016-06-07	<20	0	1	Suppress	TND	Stage 1	Stage 1	Working	Working	8	AZT 3TC NVP	TDF 3TC DTG	Yes	1	Others	No	0	0	Yes	No	No	None	No	0	No	No	0	Yes	1 day	Yes	Never	Yes	3	Yes	No	Yes	No	Never
Female	Married	Christian	Unemployed	None	None	Ewe	300	78.5	165	28.8338	2017-02-27	TND	0	1	Suppress	TND	Stage 1	Stage 1	Working	Working	7	TDF 3TC EFV	TDF 3TC DTG	Yes	1	Others	No	0	0	Yes	No	No	None	No	0	No	No	0	No	0	No	Never	Yes	2	Yes	Yes	No	No	Never
Male	Married	Christian	Self- employed	Mechanic	None	Ewe	2000	61	148	27.8488	2009-06-15	162	0	1	Suppress	TND	Stage 1	Stage 1	Working	Working	13	TDF 3TC EFV	TDF 3TC DTG	Yes	1	Others	No	0	0	Yes	No	No	None	No	0	No	No	0	No	0	Yes	Never	No	2	Yes	No	No	No	Never
Male	Married	Christian	Unemployed	Retired teacher	Tetiary	Ewe	1000	72.8	164	27.0672	2018-06-12	164	0	1	Suppress	TND	Stage 1	Stage 1	Working	Working	6	TDF 3TC EFV	TDF 3TC DTG	Yes	1	Others	No	0	0	Yes	No	No	Diabetes meillitus Hypertension Others	No	0	No	No	0	No	0	No	Never	Yes	3	Yes	No	No	No	1 - 2 times
Female	Single	Christian	Unemployed	None	Junior High	Ewe	150	76	165	27.9155	2014-05-01	262	1	1	Suppress	<20	Stage 1	Stage 1	Working	Working	9	AZT 3TC EFV	TDF 3TC DTG	Yes	1	Others	No	0	0	Yes	No	No	None	No	0	No	No	0	No	0	No	Never	No	1	Yes	No	No	No	Never
Female	Separated	Others	Unemployed	None	None	Ewe	400	72	164	26.7698	2018-10-08	59	40	1	Suppress	40	Stage 1	Stage 1	Working	Working	6	TDF 3TC EFV	TDF 3TC DTG	Yes	1	Others	No	0	0	Yes	No	No	None	No	0	No	No	0	No	0	Yes	Never	No	1	Yes	No	No	No	Never
Female	Married	Christian	Self- employed	Farmer	None	Ewe	300	58	155	24.1415	2014-06-17	TND	0	1	Suppress	TND	Stage 1	Stage 1	Working	Working	9	others	TDF 3TC DTG	Yes	1	Others	No	0	0	Yes	No	No	None	No	0	No	No	0	No	0	Yes	Never	No	2	Yes	No	No	No	Never
Female	Married	Christian	Self- employed	Trader	None	Ewe	400	45	155	18.7305	2020-05-13	TND	0	1	Suppress	TND	Stage 1	Stage 1	Working	Working	3	TDF 3TC DTG	TDF 3TC DTG	No	0	0	No	0	0	No	No	No	None	No	0	No	No	0	No	0	No	Never	No	2	Yes	Yes	No	No	Never
Female	Married	Christian	Self- employed	Trader	Basic/Primary	Ewe	300	52	153	22.2137	2008-06-10	TND	0	1	Suppress	TND	Stage 1	Stage 1	Working	Working	15	others	TDF 3TC DTG	Yes	1	Others	No	0	0	No	No	No	Hypertension	No	0	No	No	0	No	0	No	Never	No	1	Yes	No	No	No	Never
Female	Married	Others	Self- employed	Trader	Junior High	Ewe	700	62	158	24.8358	2014-11-06	TND	0	1	Suppress	TND	Stage 1	Stage 1	Working	Working	9	AZT 3TC NVP	AZT 3TC DTG	Yes	1	Others	No	0	0	No	No	No	None	No	0	No	No	0	Yes	2 days	Yes	Never	Yes	3	Yes	No	No	No	Never
Female	Married	Christian	Self- employed	Trader	Junior High	Ewe	350	56	158	22.4323	2012-01-20	4771	1	1	Suppress	<20	Stage 1	Stage 1	Working	Working	12	TDF 3TC EFV	TDF 3TC DTG	Yes	1	Others	No	0	0	Yes	No	No	None	No	0	No	No	0	No	0	Yes	Never	No	2	Yes	No	No	No	Never
Female	Married	Christian	Self- employed	None	None	Ewe	200	64	158	25.6369	2015-03-20	TND	0	1	Suppress	TND	Stage 2	Stage 1	Working	Working	8	AZT 3TC NVP	AZT 3TC DTG	Yes	1	Others	No	0	0	Yes	No	No	Hypertension	No	0	No	No	0	No	0	No	Never	No	1	Yes	No	No	No	Never
Female	Widowed	Christian	Self- employed	Farmer	Basic/Primary	Ewe	300	60	159	23.7332	2012-04-23	TND	1	1	Suppress	<20	Stage 1	Stage 1	Working	Working	12	TDF 3TC EFV	TDF 3TC DTG	Yes	1	Others	No	0	0	Yes	No	No	None	No	0	No	No	0	No	0	No	Never	No	2	Yes	No	No	No	Never
Female	Married	Christian	Self- employed	Trader	Senior High	Ewe	200	80	161	30.863	2016-11-14	TND	1	1	Suppress	<20	Stage 1	Stage 1	Working	Working	7	TDF 3TC EFV	TDF 3TC DTG	Yes	1	Others	No	0	0	Yes	No	No	None	No	0	No	No	0	No	0	No	Never	No	1	Yes	No	No	No	Never
Female	Separated	Christian	Self- employed	Trader	Junior High	Ewe	300	58	152	25.1039	2012-01-19	TND	0	1	Suppress	TND	Stage 1	Stage 1	Working	Working	11	AZT 3TC NVP	TDF 3TC DTG	Yes	2	Drug Non-Availability Others	No	0	0	Yes	No	No	None	No	0	No	No	0	No	0	Yes	Never	No	1	Yes	No	No	No	Never
Male	Single	Christian	Self- employed	Mason	Basic/Primary	Ewe	800	83	168	29.4076	2010-11-17	TND	0	1	Suppress	TND	Stage 1	Stage 1	Working	Working	13	TDF 3TC EFV	TDF 3TC DTG	Yes	1	Others	No	0	0	No	No	No	Hypertension	No	0	No	No	0	Yes	2 days	No	Rarely	No	1	No	Yes	No	No	Never
Female	Widowed	Christian	Self- employed	Teacher	Senior High	Ewe	200	38.5	132	22.096	2020-09-08	TND	20	1	Suppress	20	Stage 2	Stage 1	Working	Working	3	TDF 3TC DTG	TDF 3TC DTG	No	0	0	No	0	0	Yes	No	No	Others	No	0	No	No	0	No	0	Yes	Never	No	20 minutes	Yes	No	Yes	No	Never
Female	Widowed	Christian	Self- employed	Semstress	Junior High	Ewe	400	75	168	26.5731	2017-08-03	110	0	1	Suppress	TND	Stage 1	Stage 1	Working	Working	6	TDF 3TC EFV	TDF 3TC DTG	Yes	1	Others	No	0	0	Yes	No	No	Hypertension	No	0	No	No	0	No	0	Yes	Never	No	1	Yes	No	No	No	Never
Female	Married	Others	Self- employed	Trader	Basic/Primary	Ewe	500	64	164	23.7954	2023-02-20	120	120	1	Suppress	120	Stage 1	Stage 1	Working	Working	14	AZT 3TC EFV	TDF 3TC DTG	Yes	1	Others	No	0	0	Yes	No	No	None	No	0	No	No	0	Yes	3 days	No	Rarely Sometimes	No	2	Yes	No	Yes	Yes	Never
Female	Married	Christian	Self- employed	Trader	Basic/Primary	Ewe	450	76	167	27.2509	2015-06-16	93	0	1	Suppress	TND	Stage 1	Stage 1	Working	Working	8	others	TDF 3TC DTG	Yes	1	Others	No	0	0	Yes	No	No	None	No	0	No	No	0	No	0	Yes	Never	No	1	Yes	No	No	No	Never
Female	Widowed	Christian	Self- employed	Trader	Basic/Primary	Ewe	500	61	158	24.4352	2008-06-20	TND	1	1	Suppress	<20	Stage 1	Stage 1	Working	Working	15	TDF 3TC NVP	TDF 3TC DTG	Yes	1	Others	No	0	0	Yes	No	No	None	No	0	No	No	0	No	0	Yes	Never	No	2	Yes	No	No	No	Never
Male	Divorced	Christian	Self- employed	Mason	Basic/Primary	Ewe	600	69	172	23.3234	2015-03-12	>20	20	1	Suppress	20	Stage 4	Stage 1	Working	Working	8	TDF 3TC NVP	TDF 3TC DTG	Yes	1	Others	No	0	0	Yes	No	No	None	No	0	No	No	0	No	0	Yes	Never	No	2	Yes	No	No	No	Never
Female	Single	Christian	Unemployed	Student	Tetiary	Ewe	250	64	153	27.3399	2016-01-08	4941	4941	0	Failure	4941	Stage 1	Stage 1	Working	Working	7	TDF 3TC EFV	TDF 3TC DTG	Yes	1	Others	No	0	0	Yes	No	No	None	No	0	No	No	0	No	0	Yes	Never	No	1	Yes	No	No	No	Never
Female	Married	Christian	Self- employed	Trader	None	Ewe	100	82	166	29.7576	2014-03-10	22	22	1	Suppress	22	Stage 3	Stage 1	Working	Working	9	TDF 3TC NVP	TDF 3TC DTG	Yes	1	Others	No	0	0	Yes	No	No	None	No	0	No	No	0	No	0	Yes	Never	Yes	2	Yes	No	No	No	Never
Female	Married	Christian	Self- employed	Business	Junior High	Ewe	500	68	165	24.977	2019-06-07	132	149	1	Suppress	149	Stage 1	Stage 1	Working	Working	4	TDF 3TC EFV	TDF 3TC DTG	Yes	1	Others	No	0	0	Yes	No	No	None	No	0	No	No	0	Yes	3 days	Yes	Rarely Never	Yes	3	Yes	No	Yes	Yes	Never
Female	Widowed	Others	Self- employed	Actress	Senior High	Ewe	1500	63	159	24.9199	2010-06-21	4569	0	1	Suppress	TND	Stage 1	Stage 1	Working	Working	13	AZT 3TC EFV	TDF 3TC DTG	Yes	1	Others	No	0	0	Yes	No	No	None	No	0	No	No	0	Yes	1 week	No	Rarely	No	2	Yes	No	No	No	Never
Female	Divorced	Christian	Self- employed	Food vendor	Junior High	Ewe	350	56	156	23.0112	2019-09-17	TND	0	1	Suppress	TND	Stage 1	Stage 1	Working	Working	4	TDF 3TC EFV	TDF 3TC DTG	Yes	1	Others	No	0	0	Yes	No	No	Hypertension	No	0	No	No	0	No	0	No	Sometimes	No	1	Yes	Yes	Yes	No	Never
Female	Widowed	Others	Self- employed	Hair dressing	Senior High	Ewe	500	68	159	26.8977	2017-07-05	<20	24	1	Suppress	24	Stage 1	Stage 1	Working	Working	6	TDF 3TC EFV	TDF 3TC DTG	Yes	2	Drug Side Effect Others	No	0	0	Yes	No	No	None	No	0	No	No	0	No	0	Yes	Never	No	1	Yes	No	No	No	Never
Female	Married	Christian	Self- employed	Trader	Junior High	Ewe	600	55	158	22.0317	2009-07-24	700	0	1	Suppress	TND	Stage 1	Stage 1	Working	Working	14	TDF 3TC NVP	TDF 3TC DTG	Yes	1	Others	No	0	0	Yes	No	No	None	No	0	No	No	0	Yes	2 days	No	Rarely	No	2	Yes	No	Yes	Yes	Never
Female	Widowed	Others	Self- employed	Hair dresser	Basic/Primary	Ewe	400	80	161	30.863	2016-09-13	<20	23	1	Suppress	23	Stage 1	Stage 1	Working	Working	7	TDF 3TC EFV	TDF 3TC DTG	Yes	1	Others	No	0	0	Yes	No	No	None	No	0	No	No	0	No	0	No	Sometimes	No	2	No	No	No	No	Never
Female	Married	Christian	Self- employed	Trading	Junior High	Ewe	450	62	159	24.5243	2014-09-03	49	0	1	Suppress	TND	Stage 1	Stage 1	Working	Working	9	TDF 3TC EFV	TDF 3TC DTG	Yes	1	Others	No	0	0	Yes	No	No	None	No	0	No	No	0	No	0	No	Sometimes	No	2	Yes	No	No	No	Never
Female	Divorced	Christian	Self- employed	Trader	Basic/Primary	Ewe	400	64	158	25.6369	2016-05-10	TND	0	1	Suppress	TND	Stage 1	Stage 1	Working	Working	7	AZT 3TC NVP	TDF 3TC DTG	Yes	1	Others	No	0	0	Yes	No	No	None	No	0	No	No	0	No	0	No	Sometimes	No	2	No	No	No	No	Never
Female	Divorced	Christian	Self- employed	Trader	Junior High	Ewe	500	62	158	24.8358	2007-06-13	80	1	1	Suppress	<20	Stage 1	Stage 1	Working	Working	16	TDF 3TC NVP	TDF 3TC DTG	yes	3	Others	No	0	0	Yes	No	No	None	No	0	No	No	0	No	0	Yes	Never	No	1	Yes	No	No	No	Never
Male	Married	Christian	Self- employed	Driver	None	Ewe	1200	59	171	20.1771	2020-10-14	<20	43	1	Suppress	43	Stage 1	Stage 1	Working	Working	3	TDF 3TC DTG	TDF 3TC DTG	No	0	0	No	0	0	Yes	No	No	None	No	0	No	No	0	No	0	No	Sometimes	Yes	3	Yes	No	No	No	Never
Male	Married	Others	Self- employed	Mason	Basic/Primary	Ewe	700	78	162	29.7211	2022-04-06	<20	1	1	Suppress	<20	Stage 1	Stage 1	Working	Working	1	TDF 3TC DTG	TDF 3TC DTG	No	0	0	No	0	0	Yes	No	No	Hypertension	No	0	No	No	0	No	0	Yes	Never	No	2	Yes	No	No	No	Never
Female	Widowed	Christian	Self- employed	Trader	Basic/Primary	Ewe	250	62	159	24.5243	2018-03-30	TND	0	1	Suppress	TND	Stage 1	Stage 1	Working	Working	5	AZT 3TC EFV	TDF 3TC DTG	Yes	1	Others	No	0	0	Yes	No	No	None	No	0	No	No	0	No	0	No	Never	No	1	Yes	No	No	No	Never
Male	Single	Christian	Self- employed	Poultry farmer	None	Ewe	1000	60.4	174	19.9498	2019-03-14	10576	10576	0	Failure	10576	Stage 1	Stage 1	Working	Working	4	TDF 3TC DTG	TDF 3TC DTG	No	0	0	No	0	0	Yes	No	No	None	No	0	No	No	0	No	0	No	Sometimes	Yes	4	Yes	No	Yes	No	Never
Female	Separated	Christian	Unemployed	Retired	Tetiary	Ewe	500	64	164	23.7954	2022-07-28	46.7	46.7	1	Suppress	46.7	Stage 1	Stage 1	Working	Working	1	TDF 3TC DTG	TDF 3TC DTG	No	0	0	No	0	0	Yes	No	No	Hypertension Others	No	0	No	No	0	Yes	5 day	No	Never	No	2	Yes	No	Yes	No	1 - 2 times
Female	Married	Others	Self- employed	Trader	Basic/Primary	Ewe	500	52	159	20.5688	2020-08-05	114	0	1	Suppress	TND	Stage 1	Stage 1	Working	Working	3	TDF 3TC DTG	TDF 3TC DTG	No	0	0	No	0	0	Yes	No	No	None	No	0	No	No	0	No	0	Yes	Never	No	1	Yes	No	No	No	Never
Male	Widowed	Others	Self- employed	Fisherman	Basic/Primary	Ewe	500	57	146	26.7405	2014-10-20	460830	460830	0	Failure	460830	Stage 3	Stage 1	Working	Working	9	AZT 3TC NVP	TDF 3TC DTG	Yes	1	Others	No	0	0	Yes	No	No	Others	No	0	No	No	0	Yes	1 month	No	Rarely	No	2	Yes	No	No	No	Never
Female	Widowed	Christian	Self- employed	Trader	None	Ewe	200	71	162	27.0538	2013-03-20	TND	1	1	Suppress	<20	Stage 1	Stage 1	Working	Working	10	TDF 3TC EFV	TDF 3TC DTG	Yes	1	Others	No	0	0	Yes	No	No	Hypertension	No	0	No	No	0	No	0	Yes	Never	No	2	Yes	No	No	No	Never
Female	Single	Christian	Self- employed	Semstress	Senior High	Ewe	500	65.4	153	27.938	2021-04-12	TND	0	1	Suppress	TND	Stage 1	Stage 1	Working	Working	2	TDF 3TC DTG	TDF 3TC DTG	No	0	0	No	0	0	Yes	No	No	None	No	0	No	No	0	Yes	4 month	Yes	Rarely	No	1	Yes	No	Yes	Yes	Never
Male	Married	Christian	Self- employed	Tyres seller	Junior High	Ewe	1500	72	186	20.8117	2013-06-06	<20	0	1	Suppress	TND	Stage 1	Stage 1	Working	Working	10	TDF 3TC EFV	TDF 3TC DTG	Yes	1	Others	No	0	0	Yes	No	No	Hypertension	No	0	No	No	0	No	0	Yes	Never	No	2	Yes	No	No	No	Never
Female	Married	Christian	Self- employed	Hair dressing	Basic/Primary	Ewe	400	54	165	19.8347	2021-10-11	104	104	1	Suppress	104	Stage 1	Stage 1	Working	Working	2	TDF 3TC DTG	TDF 3TC DTG	No	0	0	No	0	0	Yes	No	No	None	No	0	No	No	0	Yes	8 months	No	Sometimes	No	2	No	No	Yes	Yes	Never
Female	Married	Others	Self- employed	Trader	Junior High	Ewe	600	48.9	164	18.1811	2017-08-09	1200	450	1	Suppress	450	Stage 1	Stage 1	Working	Working	6	TDF 3TC EFV	TDF 3TC DTG	Yes	1	Others	No	0	0	Yes	No	No	None	No	0	No	No	0	Yes	1 year	No	Sometimes	No	2	Yes	No	Yes	No	Never
Male	Married	Christian	Self- employed	Farmer	Basic/Primary	Ewe	400	54	168	19.1327	2007-12-13	100504	100504	0	Failure	100504	Stage 1	Stage 1	Working	Working	15	TDF 3TC EFV	TDF 3TC DTG	Yes	1	Others	No	0	0	Yes	No	No	None	No	0	No	No	0	No	0	Yes	Never	No	2	Yes	No	No	No	Never
Female	Widowed	Christian	Self- employed	Semstress	Basic/Primary	Ewe	600	52	159	20.5688	2010-05-13	TND	0	1	Suppress	TND	Stage 1	Stage 1	Working	Working	13	AZT 3TC NVP	TDF 3TC DTG	Yes	1	Others	No	0	0	Yes	No	No	None	No	0	No	No	0	Yes	2 days	No	Rarely	No	2	Yes	No	No	Yes	Never
Female	Single	Christian	Self- employed	Business	Junior High	Ewe	600	75	165	27.5482	2016-05-10	<20	1	1	Suppress	<20	Stage 1	Stage 1	Working	Working	7	TDF 3TC EFV	TDF 3TC DTG	Yes	1	Others	No	0	0	Yes	No	No	None	No	0	No	No	0	Yes	7 days	Yes	Never	No	1	Yes	No	No	No	Never
Female	Divorced	Christian	Self- employed	Trader	Basic/Primary	Ewe	400	52	154	21.9261	2019-01-23	10773	38	1	Suppress	38	Stage 3	Stage 1	Working	Working	4	TDF 3TC EFV	TDF 3TC DTG	Yes	1	Others	No	0	0	Yes	No	No	None	No	0	No	No	0	No	0	Yes	Never	No	2	Yes	No	No	No	Never
Male	Married	Christian	Self- employed	Business man	Senior High	Ewe	1200	63	183	18.8121	2010-10-29	TND	0	1	Suppress	TND	Stage 1	Stage 1	Working	Working	13	AZT 3TC EFV	TDF 3TC DTG	Yes	2	Others Drug Non-Availability	No	0	0	Yes	No	No	Hypertension	No	0	No	No	0	Yes	1 week	No	Sometimes	No	2	Yes	No	No	No	Never
Female	Married	Christian	Self- employed	Hair dresser	Basic/Primary	Ewe	300	65	166	23.5883	2020-07-10	113	0	1	Suppress	TND	Stage 1	Stage 1	Working	Working	3	TDF 3TC DTG	TDF 3TC DTG	No	0	0	No	0	0	Yes	No	No	None	No	0	No	No	0	No	0	No	Sometimes	No	2	Yes	No	No	No	Never
Female	Single	Christian	Self- employed	Cook	Junior High	Ewe	600	53	158	21.2306	2007-05-08	TND	0	1	Suppress	TND	Stage 2	Stage 1	Working	Working	16	AZT 3TC EFV	TDF 3TC DTG	Yes	2	Drug Non-Availability Others	No	0	0	No	No	No	None	Yes	Skin rash	No	No	0	Yes	2 days	Yes	Never	No	2	Yes	No	No	No	Never
Female	Divorced	Christian	Self- employed	Trader	None	Ewe	700	68	162	25.9107	2010-08-13	TND	20	1	Suppress	20	Stage 1	Stage 1	Working	Working	13	TDF 3TC DTG	TDF 3TC DTG	Yes	2	Drug Non-Availability Others	No	0	0	Yes	No	No	None	No	0	No	No	0	No	0	Yes	Never	No	2	Yes	No	No	No	Never
Female	Married	Christian	Self- employed	Trader	Basic/Primary	Ewe	800	54	156	22.1893	2011-07-15	7600	66540	0	Failure	66540	Stage 2	Stage 1	Working	Working	12	others	AZT 3TC DTG	Yes	2	Drug Non-Availability Others	No	0	0	Yes	No	No	None	No	0	No	No	0	Yes	1 month	No	Sometimes	No	2	No	No	Yes	Yes	Never
Female	Widowed	Christian	Self- employed	Teacher	Junior High	Ewe	500	58	161	22.3757	2017-03-09	28	0	1	Suppress	TND	Stage 1	Stage 1	Working	Working	6	TDF 3TC EFV	TDF 3TC DTG	Yes	1	Others	No	0	0	Yes	No	No	None	No	0	No	No	0	No	0	Yes	Never	No	1	Yes	No	No	No	Never
Female	Divorced	Others	Self- employed	Fish monger	Basic/Primary	Ewe	450	58	155	24.1415	2020-07-27	<20	1	1	Suppress	<20	Stage 1	Stage 1	Working	Working	2	TDF 3TC DTG	TDF 3TC DTG	No	0	0	No	0	0	Yes	No	No	None	No	0	No	No	0	No	0	Yes	Never	No	2	Yes	No	No	No	Never
Male	Married	Christian	Self- employed	Tailor	Junior High	Ewe	1200	53	158	21.2306	2011-09-20	118911	22099	0	Failure	22099	Stage 2	Stage 1	Working	Working	11	AZT 3TC EFV	TDF 3TC DTG	Yes	2	Drug Non-Availability Others	No	0	0	Yes	No	No	None	No	0	No	No	0	Yes	5 days	No	Sometimes	Yes	3	Yes	No	Yes	Yes	Never
Female	Divorced	Christian	Self- employed	Trader	Basic/Primary	Ewe	300	53	156	21.7784	2009-05-13	218	156	1	Suppress	156	Stage 1	Stage 1	Working	Working	14	TDF 3TC NVP	TDF 3TC DTG	Yes	1	Others	No	0	0	Yes	No	No	None	No	0	Yes	No	0	No	0	Yes	Never	No	1	Yes	No	No	No	Never
Female	Widowed	Others	Self- employed	Trader	Junior High	Ewe	380	48	153	20.5049	2008-05-11	TND	0	1	Suppress	TND	Stage 1	Stage 1	Working	Working	15	TDF 3TC NVP	AZT 3TC DTG	Yes	1	Others	No	0	0	Yes	No	No	None	No	0	No	No	0	No	0	Yes	Never	No	2	Yes	No	No	No	Never
Female	Married	Christian	Self- employed	Trader	Basic/Primary	Ewe	700	52	159	20.5688	2007-09-12	34856	29	1	Suppress	29	Stage 1	Stage 1	Working	Working	16	AZT 3TC NVP	TDF 3TC DTG	Yes	1	Others	No	0	0	Yes	No	No	None	No	0	No	No	0	No	4 days	No	Sometimes	No	1	Yes	Yes	Yes	No	Never
Female	Divorced	Christian	Self- employed	Trader	Junior High	Ewe	400	58	159	22.9421	2016-08-10	521	0	1	Suppress	TND	Stage 1	Stage 1	Working	Working	7	AZT 3TC NVP	TDF 3TC DTG	Yes	1	Others	No	0	0	Yes	No	No	None	No	0	No	No	0	No	0	Yes	Never	No	2	Yes	No	No	No	Never
Female	Married	Christian	Self- employed	Trader	None	Ewe	350	62	165	22.7732	2009-05-04	77	1	1	Suppress	<20	Stage 1	Stage 1	Working	Working	14	AZT 3TC NVP	TDF 3TC DTG	Yes	1	Others	No	0	0	Yes	No	No	None	No	0	No	No	0	Yes	3 months	No	Sometimes	No	1	No	No	Yes	Yes	Never
Female	Divorced	Christian	Self- employed	Trader	Basic/Primary	Ewe	500	55	158	22.0317	2007-06-12	<20	0	1	Suppress	TND	Stage 1	Stage 1	Working	Working	16	AZT 3TC NVP	TDF 3TC DTG	Yes	2	Others Drug Non-Availability	No	0	0	Yes	No	No	Others	No	0	No	No	0	Yes	15 months	No	Rarely Sometimes	No	2	No	No	Yes	Yes	Never
Female	Married	Others	Self- employed	Trading	None	Ewe	700	74	165	27.1809	2011-07-08	TND	0	1	Suppress	TND	Stage 1	Stage 1	Working	Working	12	TDF 3TC EFV	TDF 3TC DTG	Yes	1	Others	No	0	0	Yes	No	No	None	No	0	No	No	0	No	0	Yes	Never	No	2	Yes	No	No	No	Never
Female	Married	Christian	Self- employed	Trader	Junior High	Ewe	350	60	153	25.6312	2016-01-12	TND	0	1	Suppress	TND	Stage 1	Stage 1	Working	Working	7	TDF 3TC EFV	TDF 3TC DTG	Yes	1	Others	No	0	0	Yes	No	No	None	No	0	No	No	0	No	0	Yes	Never	No	1	Yes	No	No	No	Never
Female	Widowed	Others	Unemployed	None	None	Ewe	200	50	154	21.0828	2018-05-07	169	34	1	Suppress	34	Stage 3	Stage 1	Working	Working	5	TDF 3TC EFV	TDF 3TC DTG	Yes	1	Others	No	0	0	Yes	No	No	None	No	0	No	No	0	Yes	10 months	No	Often	No	1	No	No	Yes	Yes	Never
Female	Divorced	Christian	Self- employed	Trader	Basic/Primary	Ewe	450	68	164	25.2826	2013-07-20	1276	0	1	Suppress	TND	Stage 1	Stage 1	Working	Working	10	TDF 3TC EFV	TDF 3TC DTG	Yes	1	Others	No	0	0	Yes	No	No	None	No	0	No	No	0	Yes	4 months	No	Rarely	Yes	3	Yes	No	Yes	No	Never
Female	Widowed	Christian	Self- employed	Trader	Basic/Primary	Ewe	600	70	168	24.8016	2008-06-02	510	510	1	Suppress	510	Stage 1	Stage 1	Working	Working	15	TDF 3TC EFV	TDF 3TC DTG	Yes	1	Others	No	0	0	Yes	No	No	None	No	0	No	No	0	No	0	No	Sometimes	No	2	No	No	Yes	No	Never
Male	Married	Others	Self- employed	Driver	Senior High	Ewe	1200	61.4	178	19.3789	2021-01-27	72	0	1	Suppress	TND	Stage 1	Stage 1	Working	Working	2	TDF 3TC DTG	TDF 3TC DTG	No	0	0	No	0	0	Yes	No	No	None	No	0	No	No	0	Yes	1 week	No	Rarely	No	1	Yes	No	Yes	Yes	Never
Female	Widowed	Christian	Self- employed	Trader	Basic/Primary	Ewe	300	50	155	20.8117	2008-05-12	TND	1	1	Suppress	<20	Stage 2	Stage 1	Working	Working	15	TDF 3TC NVP	TDF 3TC DTG	Yes	1	Others	No	0	0	Yes	No	No	Hypertension	No	0	No	No	0	No	0	No	Sometimes	No	2	Yes	No	No	No	Never
Female	Widowed	Christian	Self- employed	Food seller	Basic/Primary	Ewe	500	59	161	22.7615	2010-05-06	<20	1	1	Suppress	<20	Stage 1	Stage 1	Working	Working	13	TDF 3TC NVP	TDF 3TC DTG	Yes	1	Others	No	0	0	Yes	No	No	None	No	0	No	No	0	Yes	2 days	No	Sometimes	Yes	3	No	No	Yes	Yes	Never
Female	Widowed	Christian	Self- employed	Food seller	Junior High	Ewe	800	59	165	21.6713	2008-09-12	<20	1	1	Suppress	<20	Stage 1	Stage 1	Working	Working	15	TDF 3TC NVP	TDF 3TC DTG	Yes	2	Drug Non-Availability Others	No	0	0	Yes	No	No	None	No	0	Yes	No	0	No	3 days	No	Sometimes	No	1	Yes	No	No	No	Never
Female	Married	Christian	Self- employed	Trader	None	Ewe	800	88.1	146	41.3305	2015-12-14	TND	0	1	Suppress	TND	Stage 1	Stage 1	Working	Working	8	AZT 3TC NVP	TDF 3TC DTG	Yes	1	Others	No	0	0	Yes	No	No	Hypertension	No	0	No	No	0	No	0	Yes	Never	No	1	No	No	No	No	Never
Female	Married	Christian	Self- employed	Trader	Basic/Primary	Ewe	500	53	174	17.5056	2021-10-12	20	20	1	Suppress	20	Stage 1	Stage 1	Working	Working	2	TDF 3TC DTG	TDF 3TC DTG	No	0	0	No	0	0	No	No	No	Hypertension	No	0	No	No	0	No	0	No	Sometimes	Yes	2	No	No	No	No	Never
Male	Married	Christian	Self- employed	Farmer	Tetiary	Ewe	700	76	146	35.654	2007-06-20	TND	0	1	Suppress	TND	Stage 1	Stage 1	Working	Working	16	AZT 3TC NVP	TDF 3TC DTG	Yes	1	Others	No	0	0	No	No	No	Hypertension	No	0	No	No	0	No	0	Yes	Never	No	1	Yes	No	Yes	No	Never
Female	Widowed	Christian	Self- employed	Trader	Basic/Primary	Ewe	600	64	152	27.7008	2017-10-17	71712	0	1	Suppress	TND	Stage 1	Stage 1	Working	Working	6	AZT 3TC NVP	TDF 3TC DTG	Yes	1	Others	No	0	0	No	No	No	None	No	0	No	No	0	No	0	No	Sometimes	No	2	No	No	Yes	Yes	Never
Female	Married	Christian	Self- employed	Trader	Basic/Primary	Ewe	400	49	153	20.9321	2008-06-01	180	0	1	Suppress	TND	Stage 1	Stage 1	Working	Working	15	AZT 3TC NVP	TDF 3TC DTG	Yes	1	Others	No	0	0	Yes	No	No	None	No	0	No	No	0	Yes	1year	Yes	Sometimes	Yes	1	No	No	Yes	Yes	1 - 2 times
Female	Married	Christian	Self- employed	Trader	Senior High	Ewe	500	44	152	19.0443	2019-06-26	35	35	1	Suppress	35	Stage 1	Stage 1	Working	Working	4	TDF 3TC EFV	TDF 3TC DTG	Yes	1	Others	No	0	0	Yes	No	No	None	No	0	No	No	0	No	0	No	Rarely	No	2	No	No	Yes	Yes	1 - 2 times
Female	Widowed	Christian	Self- employed	Hair dresser	Basic/Primary	Ewe	1000	65.4	157	26.5325	2018-12-11	TND	0	1	Suppress	TND	Stage 1	Stage 1	Working	Working	5	TDF 3TC EFV	TDF 3TC DTG	Yes	1	Others	No	0	0	Yes	No	No	None	No	0	No	No	0	No	0	Yes	Never	Yes	2	Yes	No	No	No	Never
Male	Married	Muslim	Self- employed	Driver	Junior High	Ewe	1000	75.6	175	24.6857	2016-11-28	42	0	1	Suppress	TND	Stage 1	Stage 1	Working	Working	7	AZT 3TC EFV	TDF 3TC DTG	Yes	1	Others	No	0	0	Yes	No	No	None	No	0	No	No	0	No	0	No	Rarely	No	1	Yes	No	No	No	Never
Female	Married	Christian	Self- employed	Trader	Basic/Primary	Ewe	400	57	170	19.7232	2008-11-27	2194	0	1	Suppress	TND	Stage 1	Stage 1	Working	Working	15	AZT 3TC NVP	TDF 3TC DTG	Yes	1	Drug Non-Availability	No	0	0	Yes	No	No	None	No	0	No	No	0	No	0	Yes	Never	No	3	Yes	No	No	No	Never
Female	Married	Christian	Self- employed	Trader	None	Ewe	500	70	166	25.4028	2021-07-18	36	0	1	Suppress	TND	Stage 1	Stage 1	Working	Working	2	AZT 3TC EFV	TDF 3TC DTG	Yes	1	Drug Non-Availability	No	0	0	Yes	No	No	None	No	0	No	No	0	No	0	Yes	Never	No	2	Yes	No	No	No	Never
Male	Widowed	Christian	Self- employed	Farmer	Tetiary	Ewe	400	55	175	17.9592	2018-01-30	TND	1	1	Suppress	<20	Stage 1	Stage 1	Working	Working	5	TDF 3TC EFV	TDF 3TC DTG	yes	1	Drug Non-Availability	No	0	0	Yes	No	No	None	No	0	No	No	0	No	0	Yes	Never	Yes	4	Yes	No	No	No	Never
Female	Divorced	Christian	Self- employed	Hairdresser	Junior High	Ewe	200	53.7	142	26.6316	2018-11-24	22	20	1	Suppress	20	Stage 1	Stage 1	Bedridden	Working	5	TDF 3TC EFV	TDF 3TC DTG	yes	1	Drug Non-Availability	No	0	0	Yes	No	No	None	No	0	Yes	No	0	No	0	Yes	Never	Yes	4	Yes	No	No	No	Never
Female	Divorced	Christian	Self- employed	Trader	Basic/Primary	Ewe	200	86.6	158	34.69	2011-11-05	TND	0	1	Suppress	TND	Stage 1	Stage 1	Working	Working	12	AZT 3TC EFV	TDF 3TC DTG	Yes	1	Drug Side Effect	No	0	0	Yes	No	No	Hypertension	No	0	No	No	0	No	0	Yes	Never	No	4	Yes	No	No	No	Never
Female	Married	Christian	Self- employed	Trader	Basic/Primary	Ewe	700	55	165	20.202	2011-06-15	2213	0	1	Suppress	TND	Stage 1	Stage 1	Working	Working	12	AZT 3TC EFV	TDF 3TC DTG	Yes	1	Drug Non-Availability	No	0	0	Yes	No	No	None	No	0	No	No	0	No	0	Yes	Sometimes	No	3	Yes	No	Yes	No	1 - 2 times
Female	Widowed	Christian	Self- employed	Trader	Basic/Primary	Ewe	500	59.5	162	22.6718	2014-06-26	763	1	1	Suppress	<20	Stage 1	Stage 1	Working	Working	9	TDF 3TC EFV	TDF 3TC DTG	Yes	3	Drug Side Effect	No	0	0	Yes	No	No	Hypertension	No	0	No	No	0	No	0	Yes	Never	No	2	Yes	No	No	No	Never
Female	Married	Christian	Self- employed	Trader	Basic/Primary	Ewe	800	41.5	150	18.4444	2013-02-20	TND	0	1	Suppress	TND	Stage 1	Stage 1	Working	Working	10	AZT 3TC EFV	TDF 3TC DTG	Yes	1	Drug Non-Availability	No	0	0	Yes	No	No	None	No	0	No	No	0	No	0	No	Always	No	2	Yes	No	No	No	3 - 5 times
Female	Married	Others	Self- employed	Trader	Basic/Primary	Ewe	300	42.9	166	15.5683	2014-06-02	TND	0	1	Suppress	TND	Stage 1	Stage 1	Working	Working	9	TDF 3TC EFV	TDF 3TC DTG	Yes	1	Drug Non-Availability	No	0	0	Yes	No	No	None	No	0	No	No	0	No	0	Yes	Never	Yes	3	Yes	No	No	No	Never
Female	Married	Christian	Self- employed	Trader	Basic/Primary	Ewe	550	58	163	21.83	2020-06-09	TND	0	1	Suppress	TND	Stage 1	Stage 1	Bedridden	Working	3	TDF 3TC DTG	TDF 3TC DTG	No	0	0	No	0	0	Yes	No	No	None	No	0	No	No	0	No	0	Yes	Never	Yes	6	No	No	No	No	Never
Male	Married	Others	Self- employed	Trader	Basic/Primary	Ewe	400	67.2	173	22.4531	2020-01-09	TND	0	1	Suppress	TND	Stage 1	Stage 1	Working	Working	3	TDF 3TC DTG	TDF 3TC DTG	No	0	0	No	0	0	Yes	No	No	None	No	0	No	No	0	Yes	2 days	No	Rarely	No	2	Yes	No	Yes	No	1 - 2 times
Male	Divorced	Muslim	Self- employed	Trader	None	Akan	600	69	161	26.6193	2020-04-16	TND	0	1	Suppress	TND	Stage 1	Stage 1	Working	Working	3	TDF 3TC DTG	TDF 3TC DTG	No	0	0	No	0	0	Yes	No	No	Others	No	0	No	No	0	No	0	Yes	Never	No	1	Yes	No	No	No	Never
Female	Single	Others	Self- employed	Event planner	Tetiary	Ewe	1000	58	168	20.5499	2019-06-28	103492	103492	0	Failure	103492	Stage 1	Stage 1	Working	Working	4	TDF 3TC EFV	TDF 3TC DTG	Yes	1	Others	No	0	0	Yes	No	No	None	No	0	No	No	0	Yes	2 months	No	Sometimes	No	2	No	No	Yes	Yes	Never
Female	Married	Christian	Self- employed	Semstress	Basic/Primary	Ewe	400	83	159	32.831	2019-08-14	TND	0	1	Suppress	TND	Stage 1	Stage 1	Working	Working	4	TDF 3TC EFV	TDF 3TC DTG	Yes	1	Others	No	0	0	Yes	No	No	None	No	0	No	No	0	No	0	No	Sometimes	Yes	3	Yes	No	No	No	Never
Female	Married	Christian	Self- employed	Trader	Basic/Primary	Ewe	500	62	158	24.8358	2016-07-07	TND	0	1	Suppress	TND	Stage 1	Stage 1	Working	Working	8	AZT 3TC EFV	TDF 3TC DTG	Yes	1	Others	No	0	0	Yes	No	No	None	No	0	Yes	No	0	Yes	4 months	No	Sometimes	No	1	Yes	No	No	No	Never
Female	Married	Others	Self- employed	Lottery operator	Junior High	Ewe	500	64	162	24.3865	2011-05-12	TND	0	1	Suppress	TND	Stage 1	Stage 1	Working	Working	12	TDF 3TC NVP	AZT 3TC DTG	Yes	2	Drug Non-Availability Others	No	0	0	Yes	No	No	Hypertension	No	0	No	No	0	Yes	1 month	Yes	Never	No	1	Yes	No	Yes	Yes	Never
Female	Widowed	Others	Unemployed	None	Basic/Primary	Ewe	150	85	161	32.7919	2016-08-18	63	1	1	Suppress	<20	Stage 1	Stage 1	Working	Working	7	AZT 3TC EFV	TDF 3TC DTG	Yes	2	Drug Non-Availability Others	No	0	0	Yes	No	No	Diabetes meillitus Hypertension	No	0	No	No	0	No	0	Yes	Never	No	2	Yes	No	No	No	Never
Female	Divorced	Christian	Unemployed	None	Basic/Primary	Ewe	150	58	159	22.9421	2009-05-04	TND	154	1	Suppress	154	Stage 1	Stage 1	Working	Working	14	AZT 3TC NVP	AZT 3TC DTG	Yes	2	Drug Non-Availability Others	No	0	0	Yes	No	No	Others	No	0	No	No	0	Yes	3 months	No	Sometimes	No	2	No	No	No	No	Never
Male	Married	Christian	Self- employed	Bulganizer	Junior High	Ewe	400	62	164	23.0518	2015-02-16	157	0	1	Suppress	TND	Stage 1	Stage 1	Working	Working	8	TDF 3TC NVP	TDF 3TC DTG	Yes	1	Others	No	0	0	Yes	No	No	None	No	0	Yes	No	0	No	0	No	Sometimes	No	1	Yes	No	No	No	Never
Female	Divorced	Others	Self- employed	Trader	None	Ewe	600	58	162	22.1003	2020-05-04	21	0	1	Suppress	TND	Stage 1	Stage 1	Working	Working	3	TDF 3TC DTG	TDF 3TC DTG	No	0	0	No	0	0	Yes	No	No	None	No	0	No	No	0	No	0	Yes	Never	No	2	Yes	No	No	No	Never
Female	Widowed	Others	Unemployed	None	Basic/Primary	Ewe	100	57	161	21.9899	2013-10-10	TND	1	1	Suppress	<20	Stage 1	Stage 1	Working	Working	10	TDF 3TC EFV	TDF 3TC DTG	Yes	2	Drug Non-Availability Others	No	0	0	Yes	No	No	Others	No	0	No	No	0	No	0	Yes	Never	No	2	Yes	No	No	No	Never
Female	Widowed	Christian	Self- employed	Trader	None	Ewe	300	52	151	22.806	2020-07-10	TND	33	1	Suppress	33	Stage 1	Stage 1	Working	Working	3	TDF 3TC DTG	TDF 3TC DTG	No	0	0	No	0	0	Yes	No	No	Hypertension	No	0	No	No	0	No	0	Yes	Never	No	1	Yes	Yes	No	No	Never
Female	Married	Christian	Self- employed	Trader	None	Ewe	600	68	160	26.5625	2019-09-11	TND	0	1	Suppress	TND	Stage 3	Stage 1	Working	Working	4	TDF 3TC DTG	TDF 3TC DTG	No	0	0	No	0	0	No	No	No	None	No	0	No	No	0	Yes	4 months	Yes	Rarely	No	1	No	No	No	No	Never
Female	Single	Christian	Self- employed	Trader	Basic/Primary	Ewe	600	59	161	22.7615	2021-03-02	<20	1	1	Suppress	<20	Stage 1	Stage 1	Working	Working	2	TDF 3TC DTG	TDF 3TC DTG	No	0	0	No	0	0	Yes	No	No	None	No	0	No	No	0	No	0	Yes	Never	No	2	Yes	No	No	No	Never
Male	Single	Others	Unemployed	Tailor	Junior High	Ewe	1000	78	168	27.6361	2020-07-16	<20	1	1	Suppress	<20	Stage 1	Stage 1	Working	Working	3	TDF 3TC DTG	TDF 3TC DTG	No	0	0	No	0	0	Yes	No	No	None	No	0	No	No	0	No	0	No	Sometimes	No	2	Yes	No	No	No	Never
Male	Single	Christian	Self- employed	Driving	Basic/Primary	Ewe	1200	66	172	22.3094	2018-06-29	39	24	1	Suppress	24	Stage 3	Stage 1	Working	Working	5	TDF 3TC EFV	TDF 3TC DTG	Yes	1	Others	No	0	0	Yes	No	No	None	No	0	No	No	0	No	0	Yes	Never	No	2	Yes	No	No	No	Never
Female	Widowed	Christian	Unemployed	None	Basic/Primary	Ewe	200	74	162	28.1969	2007-09-13	25	0	1	Suppress	TND	Stage 1	Stage 1	Working	Ambulatory	17	TDF 3TC EFV	TDF 3TC DTG	Yes	2	Drug Non-Availability Others	No	0	0	Yes	No	No	Hypertension	No	0	Yes	No	0	No	0	Yes	Sometimes	Yes	3	Yes	No	No	No	Never
Female	Widowed	Christian	Unemployed	None	Tetiary	Ewe	400	62	163	23.3355	2010-04-15	TND	0	1	Suppress	TND	Stage 1	Stage 1	Working	Working	13	TDF 3TC EFV	TDF 3TC DTG	Yes	2	Drug Non-Availability Others	No	0	0	Yes	No	No	None	No	0	No	No	0	No	0	Yes	Never	No	2	Yes	No	No	No	Never
Female	Widowed	Christian	Self- employed	Trader	Basic/Primary	Ewe	700	51	160	19.9219	2017-03-03	35	35	1	Suppress	35	Stage 1	Stage 1	Working	Working	6	TDF 3TC EFV	TDF 3TC DTG	Yes	1	Others	No	0	0	Yes	No	No	None	No	0	No	No	0	No	0	Yes	Never	No	1	No	No	No	No	Never
Female	Widowed	Christian	Self- employed	Trader	Junior High	Ewe	500	57	159	22.5466	2007-06-29	TND	1	1	Suppress	<20	Stage 1	Stage 1	Working	Working	16	TDF 3TC EFV	TDF 3TC DTG	Yes	3	Drug Non-Availability Others	No	0	0	Yes	No	No	Hypertension	No	0	No	No	0	No	0	Yes	Sometimes	No	2	No	No	No	No	Never
Female	Married	Christian	Self- employed	Fish monger	Basic/Primary	Ewe	400	58	162	22.1003	2019-05-17	TND	0	1	Suppress	TND	Stage 1	Stage 1	Working	Working	4	TDF 3TC DTG	TDF 3TC DTG	No	0	0	No	0	0	Yes	No	No	Hypertension	No	0	No	No	0	Yes	1 month	No	Sometimes	No	2	Yes	No	No	No	Never
Female	Divorced	Christian	Self- employed	Trader	None	Ewe	200	60	172	20.2812	2015-08-13	TND	0	1	Suppress	TND	Stage 1	Stage 1	Working	Working	8	AZT 3TC NVP	AZT 3TC DTG	Yes	1	Others	No	0	0	Yes	No	No	Hypertension	No	0	No	No	0	No	0	Yes	Never	No	2	Yes	No	No	No	Never
Male	Married	Christian	Self- employed	Security man	Junior High	Ewe	800	65.5	169	22.9334	2013-07-12	TND	0	1	Suppress	TND	Stage 1	Stage 1	Working	Working	10	AZT 3TC EFV	TDF 3TC DTG	Yes	3	Drug Non-Availability Others	No	0	0	Yes	No	No	None	No	0	No	No	0	No	0	Yes	Never	No	2	Yes	No	No	No	Never
Male	Married	Christian	Self- employed	Trader	Junior High	Ewe	800	62	167	22.231	2015-09-08	24743	495	1	Suppress	495	Stage 1	Stage 1	Working	Working	8	AZT 3TC EFV	TDF 3TC DTG	Yes	1	Others	No	0	0	Yes	No	No	None	No	0	No	No	0	No	0	Yes	Never	Yes	3	Yes	No	No	No	Never
Female	Married	Christian	Self- employed	Trader	Basic/Primary	Ewe	400	56	159	22.151	2014-06-12	TND	0	1	Suppress	TND	Stage 1	Stage 1	Working	Working	9	AZT 3TC NVP	TDF 3TC DTG	Yes	2	Drug Non-Availability Others	No	0	0	Yes	No	No	None	No	0	No	No	0	No	0	Yes	Never	No	1	No	No	No	No	Never
Female	Married	Christian	Self- employed	Trader	Basic/Primary	Ewe	600	62	165	22.7732	2013-02-05	<20	1	1	Suppress	<20	Stage 1	Stage 1	Working	Working	10	AZT 3TC NVP	TDF 3TC DTG	Yes	2	Others Drug Non-Availability	No	0	0	Yes	No	No	None	No	0	No	No	0	No	0	Yes	Never	No	1	Yes	No	No	No	Never
Female	Married	Christian	Self- employed	Trader	Basic/Primary	Ewe	500	56	159	22.151	2008-10-09	TND	0	1	Suppress	TND	Stage 1	Stage 1	Working	Working	16	AZT 3TC EFV	TDF 3TC DTG	Yes	3	Drug Non-Availability Others	No	0	0	Yes	No	No	None	No	0	No	No	0	No	0	Yes	Never	No	2	Yes	No	No	No	Never
Female	Married	Christian	Self- employed	Trading	Basic/Primary	Ewe	500	48	152	20.7756	2010-10-08	TND	0	1	Suppress	TND	Stage 1	Stage 1	Working	Working	13	AZT 3TC EFV	TDF 3TC DTG	Yes	2	Drug Non-Availability Others	No	0	0	Yes	No	No	Hypertension	No	0	No	No	0	No	0	No	Rarely	No	1	Yes	No	No	No	Never
Female	Married	Christian	Self- employed	Trader	Junior High	Ewe	700	43	159	17.0088	2008-02-21	TND	0	1	Suppress	TND	Stage 1	Stage 1	Working	Working	15	AZT 3TC EFV	TDF 3TC DTG	Yes	1	Others	No	0	0	Yes	No	No	None	No	0	No	No	0	No	0	Yes	Never	No	2	Yes	No	No	No	Never
Female	Single	Christian	Self- employed	Revenue collector	Senior High	Ewe	600	62.8	155.8	25.8717	2021-07-08	129	129	1	Suppress	129	Stage 1	Stage 1	Working	Working	2	TDF 3TC DTG	TDF 3TC DTG	No	0	0	No	0	0	Yes	No	No	None	No	0	No	No	0	No	0	Yes	Never	Yes	3	Yes	Yes	No	No	Never
Male	Married	Christian	Self- employed	Musician	Senior High	Ewe	1200	50	170	17.301	2012-01-24	TND	0	1	Suppress	TND	Stage 1	Stage 1	Working	Working	11	AZT 3TC NVP	TDF 3TC DTG	Yes	2	Others Drug Non-Availability	No	0	0	Yes	No	No	None	No	0	No	No	0	No	0	Yes	Rarely	No	2	Yes	No	No	No	Never
Female	Separated	Christian	Self- employed	Trader	Junior High	Ewe	300	60	162	22.8624	2013-02-20	23	23	1	Suppress	23	Stage 1	Stage 1	Working	Working	10	AZT 3TC NVP	TDF 3TC DTG	Yes	1	Others	No	0	0	Yes	No	No	None	No	0	No	No	0	No	0	Yes	Never	No	2	Yes	No	No	No	Never
Female	Married	Christian	Self- employed	Food vendor	Basic/Primary	Ewe	400	60	165	22.0386	2013-01-10	TND	0	1	Suppress	TND	Stage 1	Stage 1	Working	Working	10	AZT 3TC EFV	TDF 3TC DTG	Yes	1	Others	No	0	0	Yes	No	No	Hypertension	No	0	No	No	0	Yes	2 weeks	Yes	Never	No	1	Yes	No	No	No	Never
Female	Married	Christian	Self- employed	Food vendor	Junior High	Others	500	66.6	158	26.6784	2019-11-09	<20	0	1	Suppress	TND	Stage 1	Stage 1	Working	Working	4	TDF 3TC DTG	TDF 3TC DTG	No	0	0	No	0	0	Yes	No	No	None	No	0	No	No	0	No	0	Yes	Never	No	2	Yes	No	No	No	Never
Female	Single	Christian	Unemployed	Student	Junior High	Ewe	300	53	140	27.0408	2016-03-08	81	81	1	Suppress	81	Stage 1	Stage 1	Working	Working	7	TDF 3TC EFV	TDF 3TC DTG	Yes	1	Others	No	0	0	Yes	No	No	None	No	0	No	No	0	No	0	Yes	Rarely	Yes	3	Yes	No	Yes	No	Never
Female	Widowed	Christian	Unemployed	None	None	Ewe	200	65	168	23.03	2008-10-16	TND	0	1	Suppress	TND	Stage 1	Stage 1	Working	Working	15	TDF 3TC NVP	AZT 3TC DTG	Yes	2	Drug Non-Availability Others	No	0	0	Yes	No	No	None	No	0	No	No	0	No	0	Yes	Rarely	No	2	Yes	No	No	No	Never
Male	Married	Others	Self- employed	Driver	Senior High	Ewe	600	72	166	26.1286	2007-05-15	<20	277	1	Suppress	277	Stage 1	Stage 1	Working	Working	16	TDF 3TC EFV	TDF 3TC DTG	Yes	2	Drug Non-Availability Others	No	0	0	Yes	No	No	None	No	0	Yes	No	0	Yes	4 days	Yes	Sometimes	Yes	3	Yes	No	Yes	No	Never
Female	Widowed	Christian	Self- employed	Trader	None	Ewe	700	58	162	22.1003	2007-10-12	1683	1	1	Suppress	<20	Stage 1	Stage 1	Working	Working	16	others	TDF 3TC DTG	Yes	2	Others	No	0	0	Yes	No	No	None	No	0	No	No	0	No	0	Yes	Rarely	No	2	Yes	No	No	No	Never
Female	Widowed	Others	Self- employed	Trader	None	Ewe	400	49	145	23.3056	2010-11-28	7437	1	1	Suppress	<20	Stage 1	Stage 1	Working	Working	10	AZT 3TC EFV	TDF 3TC DTG	Yes	1	Others	No	0	0	Yes	No	No	None	Yes	0	No	No	0	No	0	Yes	Never	No	2	Yes	No	No	No	Never
Female	Married	Christian	Self- employed	Trader	Basic/Primary	Ewe	500	53	158	21.2306	2014-05-07	<20	22	1	Suppress	22	Stage 1	Stage 1	Working	Working	9	AZT 3TC NVP	TDF 3TC DTG	Yes	3	Drug Non-Availability Others	No	0	0	Yes	No	No	None	No	0	No	No	0	No	0	Yes	Rarely	No	1	Yes	No	No	No	Never
Female	Married	Others	Self- employed	Trader	None	Ewe	600	86	165	31.5886	2009-09-17	TND	0	1	Suppress	TND	Stage 1	Stage 1	Working	Working	14	AZT 3TC NVP	TDF 3TC DTG	Yes	2	Drug Non-Availability Others	No	0	0	Yes	No	No	None	No	0	No	No	0	No	0	Yes	Never	No	2	Yes	No	No	No	Never
Female	Widowed	Christian	Unemployed	None	None	Ewe	300	68	163	25.5937	2008-09-24	20	20	1	Suppress	20	Stage 1	Stage 1	Working	Working	15	AZT 3TC NVP	TDF 3TC DTG	Yes	2	Drug Non-Availability Others	No	0	0	Yes	No	No	None	No	0	No	No	0	Yes	3 days	No	Sometimes	Yes	2	Yes	Yes	Yes	Yes	Never
Male	Married	Christian	Self- employed	Farmer	Basic/Primary	Ewe	600	68	164	25.2826	2023-07-04	TND	0	1	Suppress	TND	Stage 1	Stage 1	Working	Working	14	AZT 3TC NVP	TDF 3TC DTG	Yes	2	Drug Non-Availability Others	No	0	0	Yes	No	No	None	No	0	No	No	0	No	0	Yes	Never	No	1	Yes	Yes	No	No	Never
Female	Married	Christian	Self- employed	Business	Junior High	Ewe	800	65	162	24.7676	2011-09-22	1200	1200	0	Failure	1200	Stage 1	Stage 1	Working	Working	12	AZT 3TC NVP	TDF 3TC DTG	Yes	2	Drug Non-Availability Others	No	0	0	Yes	No	No	None	No	0	No	No	0	Yes	13 years	No	Sometimes	Yes	3	No	No	Yes	Yes	Never
Male	Married	Christian	Self- employed	Fisherman	Basic/Primary	Ewe	800	68	170	23.5294	2011-05-17	42	42	1	Suppress	42	Stage 1	Stage 1	Working	Working	12	AZT 3TC EFV	TDF 3TC DTG	Yes	2	Drug Non-Availability Others	No	0	0	Yes	No	No	Hypertension	No	0	No	No	0	No	0	Yes	Never	No	2	Yes	No	No	No	Never
Female	Separated	Muslim	Self- employed	Trader	None	Ewe	400	68	163	25.5937	2011-07-05	TND	1	1	Suppress	<20	Stage 1	Stage 1	Working	Working	12	TDF 3TC NVP	TDF 3TC DTG	Yes	2	Drug Non-Availability Others	No	0	0	Yes	No	No	None	No	0	No	No	0	Yes	11 days	Yes	Rarely	No	2	Yes	Yes	Yes	No	Never
Female	Widowed	Christian	Unemployed	None	None	Ewe	100	80	162	30.4832	2008-08-15	1642	0	1	Suppress	TND	Stage 1	Stage 1	Working	Working	16	AZT 3TC NVP	TDF 3TC DTG	Yes	3	Drug Non-Availability Others	No	0	0	Yes	No	No	Hypertension	No	0	Yes	No	0	No	0	Yes	Rarely	Yes	3	Yes	No	No	No	Never
Female	Separated	Christian	Self- employed	Mason	None	Ewe	1000	65	159	25.711	2009-07-05	479725	32	1	Suppress	32	Stage 1	Stage 1	Working	Working	14	AZT 3TC NVP	TDF 3TC DTG	Yes	3	Drug Non-Availability Others	No	0	0	Yes	No	No	None	No	0	Yes	No	0	No	0	Yes	Never	No	1	Yes	No	No	No	Never
Male	Married	Others	Self- employed	Farmer	Junior High	Ewe	600	64	157	25.9645	2018-11-01	37	37	1	Suppress	37	Stage 2	Stage 1	Working	Working	5	TDF 3TC EFV	TDF 3TC DTG	Yes	1	Others	No	0	0	Yes	No	No	Hypertension	No	0	No	No	0	No	0	Yes	Never	No	2	Yes	No	No	No	Never
Female	Married	Christian	Self- employed	Food vendor	None	Ewe	600	75	161	28.9341	2018-08-15	201	0	1	Suppress	TND	Stage 1	Stage 1	Working	Working	5	TDF 3TC EFV	TDF 3TC DTG	Yes	1	Others	No	0	0	Yes	No	No	None	No	0	No	No	0	No	0	Yes	Never	No	2	Yes	Yes	No	No	Never
Female	Married	Christian	Self- employed	Trader	Junior High	Ewe	500	68	165	24.977	2012-05-17	642	0	1	Suppress	TND	Stage 1	Stage 1	Working	Working	11	AZT 3TC NVP	TDF 3TC DTG	Yes	2	Drug Non-Availability Others	No	0	0	Yes	No	No	None	No	0	No	No	0	No	0	Yes	Never	No	2	Yes	No	No	No	Never
Male	Married	Christian	Self- employed	Mechanic	Junior High	Ewe	1200	80	165	29.3848	2012-05-16	TND	0	1	Suppress	TND	Stage 1	Stage 1	Working	Working	11	AZT 3TC NVP	TDF 3TC DTG	Yes	3	Drug Non-Availability Others	No	0	0	Yes	No	No	None	No	0	No	No	0	No	0	Yes	Never	No	2	Yes	No	No	No	Never
Female	Married	Christian	Self- employed	Provision shop manager	Basic/Primary	Ewe	700	65	159	25.711	2016-09-14	TND	0	1	Suppress	TND	Stage 1	Stage 1	Working	Working	7	AZT 3TC NVP	AZT 3TC DTG	Yes	2	Drug Non-Availability Others	No	0	0	Yes	No	No	None	No	0	No	No	0	No	0	Yes	Never	No	2	Yes	No	No	No	Never
Male	Married	Christian	Self- employed	Painter	Senior High	Ewe	800	80	168	28.3447	2015-03-16	2442	0	1	Suppress	TND	Stage 1	Stage 1	Working	Working	8	TDF 3TC NVP	TDF 3TC DTG	Yes	2	Drug Non-Availability Others	No	0	0	Yes	No	No	None	No	0	No	No	0	No	0	Yes	Never	No	1	No	No	No	No	Never
Female	Married	Christian	Self- employed	Trader	None	Ewe	800	74.1	170	25.6401	2014-06-16	TND	0	1	Suppress	TND	Stage 1	Stage 1	Working	Working	9	TDF 3TC EFV	TDF 3TC DTG	Yes	1	Others	No	0	0	No	No	No	None	No	0	No	No	0	No	0	Yes	Never	No	2	No	No	No	No	Never
Male	Widowed	Christian	Self- employed	Mechanic	Basic/Primary	Ewe	800	68	159	26.8977	2015-06-04	<20	1	1	Suppress	<20	Stage 1	Stage 1	Working	Working	8	TDF 3TC EFV	TDF 3TC DTG	Yes	1	Others	No	0	0	Yes	No	No	Hypertension	No	0	Yes	No	0	Yes	2 months	No	Sometimes	No	2	No	No	Yes	Yes	Never
Female	Widowed	Christian	Self- employed	Trade	Basic/Primary	Ewe	300	89	165	32.6905	2009-06-17	29231	54	1	Suppress	54	Stage 1	Stage 1	Working	Working	14	AZT 3TC NVP	TDF 3TC DTG	Yes	2	Drug Non-Availability Others	No	0	0	Yes	No	No	Hypertension	No	0	No	No	0	Yes	2 months	No	Sometimes	Yes	2	No	No	Yes	Yes	Never
Female	Married	Christian	Self- employed	Trader	Senior High	Ewe	700	58	170	20.0692	2016-09-15	<20	367	1	Suppress	367	Stage 3	Stage 1	Working	Working	7	TDF 3TC EFV	TDF 3TC DTG	Yes	1	Others	No	0	0	Yes	No	No	Hypertension	No	0	No	No	0	Yes	1 week	Yes	Never	No	1	Yes	No	No	No	Never
Female	Married	Others	Self- employed	Farmer	Basic/Primary	Ewe	300	56	159	22.151	2020-06-15	38	38	1	Suppress	38	Stage 1	Stage 1	Working	Working	3	TDF 3TC DTG	TDF 3TC DTG	No	0	0	No	0	0	Yes	No	No	None	No	0	No	No	0	No	0	Yes	Never	No	2	Yes	No	No	No	Never
Female	Married	Christian	Self- employed	Trader	Basic/Primary	Ewe	500	81	166	29.3947	2010-10-14	TND	0	1	Suppress	TND	Stage 2	Stage 1	Working	Working	13	AZT 3TC NVP	TDF 3TC DTG	Yes	2	Drug Non-Availability Others	No	0	0	Yes	No	No	None	No	0	No	No	0	No	0	Yes	Never	No	2	Yes	No	No	No	Never
Female	Widowed	Christian	Self- employed	Trader	None	Ewe	600	68	172	22.9854	2005-07-20	TND	1	1	Suppress	<20	Stage 2	Stage 1	Working	Working	18	AZT 3TC NVP	AZT 3TC DTG	Yes	3	Drug Non-Availability Others	No	0	0	No	No	No	None	No	0	No	No	0	No	0	Yes	Never	No	2	Yes	No	No	No	Never
Female	Widowed	Others	Self- employed	Farmer	Junior High	Ewe	400	52	153	22.2137	2008-07-05	TND	0	1	Suppress	TND	Stage 1	Stage 1	Working	Working	15	AZT 3TC NVP	TDF 3TC DTG	Yes	3	Drug Non-Availability Others	No	0	0	Yes	No	No	None	No	0	No	Yes	Yes	No	0	Yes	Rarely	No	2	No	No	No	No	Never
Female	Widowed	Christian	Unemployed	None	Basic/Primary	Ewe	200	62	166	22.4996	2015-10-22	TND	0	1	Suppress	TND	Stage 1	Stage 1	Working	Working	8	AZT 3TC NVP	TDF 3TC DTG	Yes	2	Others Drug Non-Availability	No	0	0	Yes	No	No	None	No	0	No	No	0	No	0	Yes	Rarely	No	2	Yes	No	No	No	Never
Female	Widowed	Others	Self- employed	Trader	Basic/Primary	Ewe	600	58	161	22.3757	2007-07-27	113	0	1	Suppress	TND	Stage 1	Stage 1	Working	Working	16	AZT 3TC NVP	TDF 3TC DTG	Yes	3	Drug Non-Availability Others	No	0	0	Yes	No	No	None	No	0	No	No	0	No	0	Yes	Never	No	1	Yes	No	No	No	Never
Male	Separated	Christian	Self- employed	Carpenter	Basic/Primary	Ewe	800	72	170	24.9135	2009-08-14	191399	571	1	Suppress	571	Stage 1	Stage 1	Working	Working	14	AZT 3TC NVP	TDF 3TC DTG	Yes	2	Others Drug Non-Availability	Yes	TDF 3TC FTC	Virulogy Failure	Yes	No	No	None	No	0	No	No	0	Yes	1 month	Yes	Rarely	Yes	3	Yes	No	Yes	Yes	Never
Female	Married	Christian	Self- employed	Trader	None	Ewe	300	73	159	28.8754	2014-09-23	<20	96017	0	Failure	96017	Stage 1	Stage 1	Working	Working	9	AZT 3TC EFV	TDF 3TC DTG	Yes	2	Drug Non-Availability Others	No	0	0	Yes	No	No	Others	No	0	No	No	0	Yes	2 weeks	No	Sometimes	No	2	Yes	No	No	No	Never
Female	Widowed	Christian	Unemployed	None	Junior High	Ewe	100	68	165	24.977	2008-05-13	5299	80	1	Suppress	80	Stage 1	Stage 1	Working	Working	15	AZT 3TC NVP	TDF 3TC DTG	Yes	3	Drug Non-Availability Others	No	0	0	Yes	No	No	None	No	0	No	No	0	No	0	Yes	Never	No	1	Yes	No	No	No	Never
Female	Widowed	Others	Self- employed	Trader	Junior High	Ewe	400	59	163	22.2063	2014-05-12	TND	0	1	Suppress	TND	Stage 2	Stage 1	Working	Working	9	AZT 3TC NVP	TDF 3TC DTG	Yes	2	Drug Non-Availability Others	No	0	0	Yes	No	No	None	No	0	No	No	0	Yes	2 weeks	No	Rarely	No	2	No	No	No	No	Never
Female	Widowed	Others	Self- employed	Trader	Basic/Primary	Ewe	200	52	150	23.1111	2018-08-16	116	0	1	Suppress	TND	Stage 1	Stage 1	Working	Working	5	TDF 3TC EFV	TDF 3TC DTG	Yes	1	Others	No	0	0	Yes	No	No	None	No	0	No	No	0	Yes	3 years	No	Sometimes	No	2	Yes	No	Yes	Yes	Never
Female	Widowed	Others	Self- employed	Business	Basic/Primary	Ewe	200	62	157	25.1532	2016-07-05	2270	2270	0	Failure	2270	Stage 2	Stage 1	Working	Working	7	TDF 3TC EFV	TDF 3TC DTG	Yes	1	Others	No	0	0	Yes	No	No	None	No	0	No	No	0	Yes	1 month	No	Rarely	No	1	Yes	No	No	No	Never
Female	Married	Christian	Civil- servant	Teacher	Tetiary	Ewe	2000	56	163	21.0772	2019-06-12	<20	1	1	Suppress	<20	Stage 1	Stage 1	Working	Working	4	TDF 3TC EFV	TDF 3TC DTG	Yes	1	Others	No	0	0	Yes	No	No	None	No	0	No	No	0	No	0	No	Never	No	2	Yes	No	No	No	Never
Female	Married	Christian	Self- employed	Trader	None	Ewe	500	75	163	28.2284	2013-05-13	8517	8517	0	Failure	8517	Stage 1	Stage 1	Working	Working	10	AZT 3TC EFV	TDF 3TC DTG	Yes	2	Drug Non-Availability Others	No	0	0	Yes	No	No	None	No	0	No	No	0	No	0	No	Sometimes	No	2	Yes	No	Yes	Yes	Never
Female	Married	Christian	Self- employed	Trader	None	Ewe	600	58	162	22.1003	2012-07-06	TND	27700	0	Failure	27700	Stage 1	Stage 1	Working	Working	11	TDF 3TC EFV	TDF 3TC DTG	Yes	1	Others	No	0	0	Yes	No	No	None	No	0	No	No	0	Yes	3 years	No	Sometimes	No	1	No	No	Yes	Yes	Never
Female	Single	Christian	Self- employed	Hair dresser	Junior High	Ewe	600	72	168	25.5102	2010-06-07	TND	0	1	Suppress	TND	Stage 1	Stage 1	Working	Working	13	AZT 3TC EFV	TDF 3TC DTG	Yes	2	Drug Non-Availability Others	No	0	0	Yes	No	No	None	No	0	No	No	0	No	0	Yes	Rarely	No	2	Yes	No	No	No	Never
Female	Widowed	Others	Self- employed	Trader	None	Ewe	300	56	154	23.6128	2017-08-01	114013	44	1	Suppress	44	Stage 3	Stage 1	Working	Working	6	TDF 3TC EFV	TDF 3TC DTG	Yes	1	Others	No	0	0	Yes	No	No	None	No	0	No	No	0	Yes	1 week	Yes	Rarely	No	2	Yes	No	No	No	Never
Female	Widowed	Others	Unemployed	None	None	Ewe	100	78	169	27.31	2017-07-18	<20	0	1	Suppress	TND	Stage 3	Stage 1	Working	Ambulatory	6	TDF 3TC EFV	TDF 3TC DTG	Yes	1	Others	No	0	0	Yes	No	No	None	No	0	No	No	0	Yes	1 month	No	Sometimes	Yes	3	No	No	Yes	Yes	Never
Female	Married	Others	Self- employed	Farmer	Basic/Primary	Ewe	500	59	166	21.4109	2016-03-03	TND	0	1	Suppress	TND	Stage 1	Stage 1	Working	Working	7	TDF 3TC EFV	TDF 3TC DTG	Yes	2	Drug Non-Availability Others	No	0	0	Yes	No	No	None	No	0	No	No	0	No	0	Yes	Never	No	2	Yes	No	No	No	Never
Male	Married	Others	Self- employed	Mason	Junior High	Ewe	800	69	165	25.3444	2008-06-19	53	21	1	Suppress	21	Stage 1	Stage 1	Working	Working	15	AZT 3TC EFV	TDF 3TC DTG	Yes	2	Drug Non-Availability Others	No	0	0	Yes	No	No	Hypertension Others	No	0	No	No	0	No	0	Yes	Rarely	No	3	Yes	No	No	No	Never
Male	Divorced	Christian	Self- employed	Trader	Junior High	Akan	900	69	167	24.7409	2016-11-29	TND	0	1	Suppress	TND	Stage 1	Stage 1	Working	Working	7	TDF 3TC EFV	TDF 3TC DTG	Yes	1	Others	No	0	0	Yes	No	No	None	No	0	No	No	0	No	0	Yes	Never	No	2	No	No	No	No	Never
Female	Widowed	Muslim	Unemployed	None	None	Ewe	100	59	163	22.2063	2011-06-22	1611	1	1	Suppress	<20	Stage 2	Stage 1	Working	Ambulatory	12	AZT 3TC NVP	TDF 3TC DTG	Yes	3	Others Drug Non-Availability	No	0	0	Yes	No	No	Hypertension	No	0	No	No	0	No	0	Yes	Rarely	No	2	Yes	No	Yes	No	Never
Female	Single	Christian	Self- employed	Business	Junior High	Ewe	500	65	151	28.5075	2014-01-30	21	21	1	Suppress	21	Stage 1	Stage 1	Working	Working	9	TDF 3TC NVP	TDF 3TC DTG	Yes	2	Drug Side Effect Others	No	0	0	Yes	No	No	None	No	0	No	No	0	Yes	3 months	No	Sometimes	No	2	Yes	No	Yes	Yes	Never
Male	Single	Christian	Self- employed	Carpenter	Junior High	Ewe	1200	58	162	22.1003	2020-07-07	210280	0	1	Suppress	TND	Stage 2	Stage 1	Working	Working	3	TDF 3TC EFV	TDF 3TC DTG	Yes	1	Others	No	0	0	Yes	No	No	None	No	0	No	No	0	No	0	Yes	Rarely	No	1	Yes	No	No	No	Never
Female	Widowed	Christian	Self- employed	Hair dresser	None	Ewe	400	72	155	29.9688	2013-11-21	TND	0	1	Suppress	TND	Stage 1	Stage 1	Working	Working	10	AZT 3TC NVP	TDF 3TC DTG	Yes	2	Drug Non-Availability Others	No	0	0	Yes	No	No	None	No	0	No	No	0	Yes	5 years	Yes	Sometimes	No	1	Yes	No	No	No	Never
Female	Married	Others	Self- employed	Trader	None	Ewe	600	62	159	24.5243	2012-05-08	190	69	1	Suppress	69	Stage 1	Stage 1	Working	Working	11	AZT 3TC NVP	TDF 3TC DTG	Yes	2	Drug Non-Availability Others	No	0	0	Yes	No	No	None	No	0	No	No	0	No	0	Yes	Rarely	No	2	Yes	No	No	No	Never
Female	Divorced	Christian	Self- employed	Trader	Junior High	Ewe	800	63	168	22.3214	2016-02-25	TND	0	1	Suppress	TND	Stage 3	Stage 1	Working	Working	7	AZT 3TC EFV	TDF 3TC DTG	Yes	1	Others	No	0	0	Yes	No	No	None	No	0	No	No	0	No	5 weeks	Yes	Rarely	No	2	Yes	No	No	No	Never
Female	Divorced	Christian	Self- employed	Semstress	None	Ewe	500	62	165	22.7732	2014-03-06	TND	0	1	Suppress	TND	Stage 3	Stage 1	Working	Working	9	AZT 3TC EFV	TDF 3TC DTG	Yes	1	Others	No	0	0	Yes	No	No	None	No	0	No	No	0	No	0	Yes	Rarely	No	2	Yes	No	No	No	Never
Female	Divorced	Christian	Self- employed	Trader	Basic/Primary	Ewe	400	53	150	23.5556	2018-02-23	TND	0	1	Suppress	TND	Stage 3	Stage 1	Working	Working	5	TDF 3TC EFV	TDF 3TC DTG	Yes	1	Others	No	0	0	Yes	No	No	None	No	0	No	No	0	No	0	Yes	Rarely	Yes	3	Yes	No	No	No	Never
Female	Widowed	Christian	Self- employed	Trader	None	Ewe	600	65	165	23.8751	2021-03-10	<20	1	1	Suppress	<20	Stage 1	Stage 1	Working	Working	2	TDF 3TC DTG	TDF 3TC DTG	Yes	1	Others	No	0	0	Yes	No	No	Others	No	0	No	No	0	No	0	No	Rarely Sometimes	No	1	No	No	No	No	Never
Female	Married	Christian	Self- employed	Trader	None	Ewe	400	51	165	18.7328	2018-12-19	96	0	1	Suppress	TND	Stage 3	Stage 1	Working	Working	5	TDF 3TC EFV	TDF 3TC DTG	Yes	1	Others	No	0	0	Yes	No	No	None	No	0	No	No	0	No	0	Yes	Rarely	No	2	No	No	No	No	Never
Female	Widowed	Christian	Self- employed	Trader	Basic/Primary	Ewe	700	56	161	21.6041	2018-08-21	TND	40	1	Suppress	40	Stage 3	Stage 1	Working	Working	5	TDF 3TC EFV	TDF 3TC DTG	Yes	1	Others	No	0	0	Yes	No	No	None	No	0	No	No	0	No	0	Yes	Rarely	No	2	Yes	No	No	No	Never
Female	Single	Christian	Self- employed	Company worker	Junior High	Ewe	1000	68	165	24.977	2012-04-13	28	0	1	Suppress	TND	Stage 1	Stage 1	Working	Working	11	AZT 3TC NVP	TDF 3TC DTG	Yes	2	Drug Side Effect Others	Yes	AZT 3TC LPV/r	Drug Side Effect	Yes	No	No	None	No	0	No	No	0	No	0	No	Sometimes	Yes	3	Yes	No	No	No	Never
Female	Married	Christian	Self- employed	Trading	None	Ewe	500	59	163	22.2063	2016-09-05	844	0	1	Suppress	TND	Stage 1	Stage 1	Working	Working	7	AZT 3TC NVP	TDF 3TC DTG	Yes	1	Others	No	0	0	Yes	No	No	None		0	No	No	0	No	0	Yes	Rarely	No	2	Yes	No	No	No	Never
Female	Married	Christian	Self- employed	Trader	Basic/Primary	Ewe	700	74	168	26.2188	2011-05-18	TND	0	1	Suppress	TND	Stage 1	Stage 1	Working	Working	12	AZT 3TC NVP	TDF 3TC DTG	Yes	4	Drug Non-Availability Others	No	0	0	Yes	No	No	None	No	0	No	No	0	No	0	Yes	Rarely	No	2	Yes	No	No	No	Never
Male	Married	Christian	Self- employed	Painter	Junior High	Ewe	900	83	175	27.102	2010-05-19	63002	61	1	Suppress	61	Stage 3	Stage 1	Working	Working	13	AZT 3TC EFV	TDF 3TC DTG	Yes	2	Drug Non-Availability Others	Yes	AZT 3TC LPV/r	Others	Yes	No	No	None	No	0	No	No	0	Yes	3 days	No	Often Sometimes	Yes	3	Yes	No	No	Yes	Never
Female	Divorced	Christian	Self- employed	Trader	Basic/Primary	Ewe	600	65	159	25.711	2013-08-15	TND	0	1	Suppress	TND	Stage 1	Stage 1	Working	Working	10	AZT 3TC NVP	AZT 3TC DTG	Yes	1	Others	No	0	0	Yes	No	No	None	No	0	No	No	0	No	0	Yes	Rarely	No	2	Yes	No	Yes	No	Never
Female	Divorced	Christian	Self- employed	Trader	None	Ewe	300	71	152	30.7306	2021-05-20	44	44	1	Suppress	44	Stage 1	Stage 1	Working	Working	2	TDF 3TC DTG	TDF 3TC DTG	No	0	0	No	0	0	Yes	No	No	None	No	0	Yes	No	0	Yes	1 week	Yes	Sometimes	No	1	Yes	No	Yes	No	Never
Male	Widowed	Christian	Self- employed	Fisherman	Basic/Primary	Ewe	600	74	164	27.5134	2011-09-15	<20	1	1	Suppress	<20	Stage 1	Stage 1	Working	Working	12	AZT 3TC NVP	AZT 3TC DTG	Yes	2	Drug Non-Availability Others	No	0	0	Yes	No	No	None	No	0	No	No	0	No	0	Yes	Rarely	No	2	Yes	No	No	No	Never
Male	Married	Christian	Civil- servant	Customs officer	Senior High	Ewe	1800	68	170	23.5294	2020-03-30	TND	0	1	Suppress	TND	Stage 1	Stage 1	Working	Working	3	TDF 3TC DTG	TDF 3TC DTG	No	0	0	No	0	0	Yes	No	No	None	No	0	No	No	0	Yes	3 weeks	No	Sometimes	Yes	3	Yes	No	Yes	Yes	Never
Female	Divorced	Christian	Self- employed	Fishmonger	Basic/Primary	Ewe	400	75	172	25.3515	2010-06-15	TND	0	1	Suppress	TND	Stage 2	Stage 1	Working	Working	13	AZT 3TC NVP	AZT 3TC DTG	Yes	3	Others Drug Non-Availability	No	0	0	Yes	No	No	None	No	0	No	No	0	Yes	3 days	No	Sometimes	Yes	2	Yes	No	No	No	Never
Female	Widowed	Others	Self- employed	Factory work	Basic/Primary	Ewe	500	83	164	30.8596	2008-09-18	956	21	1	Suppress	21	Stage 1	Stage 1	Working	Working	15	AZT 3TC EFV	TDF 3TC DTG	Yes	1	Others	No	0	0	Yes	No	No	None	No	0	No	No	0	No	0	Yes	Never	No	2	Yes	No	No	No	Never
Female	Widowed	Christian	Self- employed	Trader	None	Ewe	600	76	165	27.9155	2011-09-15	30387	0	1	Suppress	TND	Stage 2	Stage 1	Working	Working	12	AZT 3TC NVP	TDF 3TC DTG	Yes	3	Drug Non-Availability Others	No	0	0	Yes	No	No	None	No	0	No	No	0	No	0	Yes	Rarely	No	2	Yes	No	No	No	Never
Female	Married	Others	Self- employed	Farmer	None	Ewe	200	72	166	26.1286	2021-07-08	TND	0	1	Suppress	TND	Stage 1	Stage 1	Working	Working	2	TDF 3TC DTG	TDF 3TC DTG	No	0	0	No	0	0	Yes	No	No	Hypertension	No	0	No	No	0	Yes	2 weeks	Yes	Never	No	2	No	No	No	No	Never
Female	Single	Christian	Self- employed	Fish monger	Basic/Primary	Ewe	300	58	171	19.8352	2014-10-20	TND	1	1	Suppress	<20	Stage 1	Stage 1	Working	Working	9	TDF 3TC EFV	TDF 3TC DTG	Yes	1	Others	No	0	0	Yes	No	No	None	No	0	No	No	0	No	0	Yes	Never	No	3	No	No	No	No	Never
Female	Married	Christian	Self- employed	Semstress	Basic/Primary	Ewe	400	63	159	24.9199	2022-06-23	20	20	1	Suppress	20	Stage 2	Stage 1	Working	Working	1	TDF 3TC DTG	TDF 3TC DTG	No	0	0	No	0	0	Yes	No	No	None	Yes	Skin rashes	No	No	0	No	0	Yes	Rarely	No	2	Yes	No	No	No	Never
Female	Married	Christian	Self- employed	Trader	None	Ewe	600	65	164	24.1672	2009-04-09	TND	0	1	Suppress	TND	Stage 2	Stage 1	Working	Working	14	TDF 3TC NVP	TDF 3TC DTG	Yes	2	Drug Non-Availability Others	No	0	0	Yes	No	No	None	No	0	No	No	0	Yes	1 month	Yes	Rarely Sometimes	No	1	No	No	No	No	Never
Male	Widowed	Others	Self- employed	Lotto operator	Junior High	Ewe	300	58	165	21.3039	2020-09-09	<20	1	1	Suppress	<20	Stage 1	Stage 1	Working	Working	3	TDF 3TC EFV	TDF 3TC DTG	Yes	1	Others	No	0	0	Yes	No	No	Others	No	0	No	No	0	No	0	No	Sometimes	No	2	Yes	No	No	No	Never
Female	Divorced	Others	Self- employed	Trader	Junior High	Ewe	500	72	169	25.2092	2012-07-19	35	35	1	Suppress	35	Stage 1	Stage 1	Working	Working	11	AZT 3TC NVP	TDF 3TC DTG	Yes	2	Drug Non-Availability Others	No	0	0	Yes	No	No	Hypertension	No	0	No	No	0	No	0	Yes	Rarely	No	2	No	No	No	No	Never
Female	Divorced	Others	Self- employed	Trader	None	Ewe	700	63	166	22.8625	2020-05-19	TND	0	1	Suppress	TND	Stage 1	Stage 1	Working	Working	3	TDF 3TC DTG	TDF 3TC DTG	No	0	0	No	0	0	Yes	No	No	None	No	0	No	No	0	No	0	Yes	Rarely	No	1	Yes	No	No	No	Never
Female	Widowed	Muslim	Unemployed	None	None	Ewe	100	58	159	22.9421	2013-09-18	<20	0	1	Suppress	TND	Stage 1	Stage 1	Working	Working	10	AZT 3TC EFV	TDF 3TC DTG	Yes	3	Drug Non-Availability Others	No	0	0	Yes	No	No	None	No	0	No	No	0	No	0	Yes	Rarely	Yes	3	Yes	No	No	No	Never
Female	Widowed	Others	Self- employed	Trader	None	Ewe	400	49	160	19.1406	2012-07-12	49	49	1	Suppress	49	Stage 1	Stage 1	Working	Working	11	TDF 3TC EFV	TDF 3TC DTG	Yes	1	Others	No	0	0	Yes	No	No	Diabetes meillitus Hypertension	No	0	No	No	0	Yes	1 month	No	Sometimes	Yes	2	Yes	No	Yes	No	Never
Female	Widowed	Others	Self- employed	Trader	Basic/Primary	Ewe	500	58	160	22.6562	2014-08-08	20	20	1	Suppress	20	Stage 1	Stage 1	Working	Working	9	AZT 3TC EFV	TDF 3TC DTG	Yes	1	Others	No	0	0	No	No	No	None	No	0	No	No	0	Yes	1month	Yes	Sometimes	No	1	No	No	Yes	Yes	1 - 2 times
Female	Widowed	Christian	Self- employed	Trader	Basic/Primary	Ewe	300	59.3	171	20.2797	2015-08-20	473	473	1	Suppress	473	Stage 1	Stage 1	Working	Working	8	AZT 3TC EFV	TDF 3TC DTG	Yes	1	Others	No	0	0	Yes	No	No	Hypertension	No	0	No	No	0	Yes	1month	Yes	Sometimes	No	1	Yes	No	No	No	Never
Male	Married	Others	Self- employed	Security man	Basic/Primary	Ewe	600	54	156	22.1893	2009-06-26	TND	0	1	Suppress	TND	Stage 1	Stage 1	Working	Working	14	AZT 3TC EFV	TDF 3TC DTG	Yes	1	Others	No	0	0	Yes	No	No	None	No	0	No	No	0	No	0	Yes	Never	No	1	Yes	No	No	No	Never
Female	Widowed	Others	Self- employed	Trader	Basic/Primary	Ewe	300	39	145	18.5493	2018-04-22	20	20	1	Suppress	20	Stage 1	Stage 1	Working	Working	5	TDF 3TC EFV	TDF 3TC DTG	Yes	1	Others	No	0	0	Yes	No	No	None	No	0	No	No	0	No	0	Yes	Never	No	1	Yes	No	No	No	Never
Female	Widowed	Christian	Self- employed	Trader	Basic/Primary	Ewe	400	53	165	19.4674	2012-07-12	TND	0	1	Suppress	TND	Stage 1	Stage 1	Working	Working	11	TDF 3TC EFV	TDF 3TC DTG	Yes	1	Others	No	0	0	Yes	No	No	Hypertension	No	0	No	No	0	Yes	1month	No	Rarely	No	1	Yes	No	Yes	Yes	1 - 2 times
Female	Widowed	Others	Self- employed	Trader	None	Ewe	300	56	165	20.5693	2010-06-16	52	52	1	Suppress	52	Stage 1	Stage 1	Working	Working	13	AZT 3TC EFV	TDF 3TC DTG	Yes	1	Others	No	0	0	Yes	No	No	None	No	0	No	No	0	Yes	1month	No	Rarely	No	1	Yes	No	No	No	1 - 2 times
Female	Widowed	Christian	Self- employed	Trader	Basic/Primary	Ewe	400	63.3	153	27.0409	2018-06-12	TND	0	1	Suppress	TND	Stage 1	Stage 1	Working	Working	5	TDF 3TC EFV	TDF 3TC DTG	Yes	1	Others	No	0	0	Yes	No	No	None	No	0	No	No	0	Yes	2month	No	Rarely	Yes	2	No	No	No	No	Never
Female	Married	Christian	Self- employed	Trader	None	Ewe	300	49	162	18.6709	2020-07-01	TND	0	1	Suppress	TND	Stage 1	Stage 1	Working	Working	2	TDF 3TC DTG	TDF 3TC DTG	No	0	0	No	0	0	No	No	No	None	No	0	No	No	0	Yes	1month	Yes	Rarely	No	1	No	No	Yes	Yes	1 - 2 times
Female	Married	Others	Self- employed	Trader	Basic/Primary	Ewe	500	70	162	26.6728	2011-01-31	39	39	1	Suppress	39	Stage 1	Stage 1	Working	Working	12	AZT 3TC NVP	AZT 3TC DTG	Yes	1	Others	No	0	0	Yes	No	No	None	No	0	No	No	0	No	0	No	Never	No	1	No	No	Yes	Yes	1 - 2 times
Female	Divorced	Christian	Self- employed	Trader	Junior High	Ewe	400	62	160	24.2187	2010-07-15	70	70	1	Suppress	70	Stage 1	Stage 1	Working	Working	13	AZT 3TC EFV	TDF 3TC DTG	Yes	1	Others	No	0	0	Yes	No	No	None	No	0	No	No	0	No	1month	No	Rarely	No	1	Yes	No	No	No	Never
Female	Divorced	Christian	Self- employed	Trader	None	Ewe	200	55	165	20.202	2011-06-13	TND	0	1	Suppress	TND	Stage 1	Stage 1	Working	Working	12	AZT 3TC NVP	TDF 3TC DTG	Yes	1	Drug Non-Availability	No	0	0	Yes	No	No	None	No	0	No	No	0	No	0	Yes	Never	No	1	Yes	No	No	No	Never
Female	Married	Christian	Self- employed	Trader	Basic/Primary	Ewe	300	52.8	153	22.5554	2018-05-17	TND	0	1	Suppress	TND	Stage 1	Stage 1	Working	Working	6	TDF 3TC EFV	TDF 3TC DTG	Yes	1	Others	No	0	0	No	No	No	None	No	0	No	No	0	No	0	Yes	Never	No	3	Yes	No	No	No	Never
Female	Married	Christian	Self- employed	Trader	None	Ewe	100	58	156	23.833	2014-10-08	TND	0	1	Suppress	TND	Stage 1	Stage 1	Working	Working	10	TDF 3TC EFV	TDF 3TC DTG	Yes	1	Drug Non-Availability	No	0	0	Yes	No	No	Others	No	0	No	No	0	No	0	No	Sometimes	No	2	Yes	No	No	No	Never
Female	Married	Christian	Self- employed	Trader	Basic/Primary	Ewe	450	58.9	169	20.6225	2017-10-23	TND	0	1	Suppress	TND	Stage 1	Stage 1	Working	Working	8	TDF 3TC EFV	TDF 3TC DTG	Yes	1	Drug Side Effect	No	0	0	Yes	No	No	None	Yes	0	No	No	0	No	0	Yes	Never	Yes	4	Yes	No	No	No	Never
Female	Widowed	Christian	Self- employed	Trader	Basic/Primary	Ewe	300	58	156	23.833	2014-09-02	TND	0	1	Suppress	TND	Stage 1	Stage 1	Working	Working	9	TDF 3TC EFV	TDF 3TC DTG	Yes	1	Drug Non-Availability	No	0	0	Yes	No	No	Hypertension	No	0	No	No	0	No	0	Yes	Sometimes	No	3	Yes	No	No	No	Never
Female	Widowed	Christian	Unemployed	None	None	Ewe	100	60	168	21.2585	2012-06-14	TND	0	1	Suppress	TND	Stage 1	Stage 1	Working	Working	11	AZT 3TC NVP	TDF 3TC DTG	Yes	3	Drug Side Effect Others Drug Non-Availability	No	0	0	Yes	No	No	None	No	0	No	No	0	No	0	Yes	Never	No	2	Yes	No	Yes	No	1 - 2 times
Female	Single	Christian	Self- employed	Trader	Junior High	Ewe	400	58	158	23.2335	2011-07-23	<20	33	1	Suppress	33	Stage 1	Stage 1	Working	Working	4	TDF 3TC EFV	TDF 3TC DTG	No	0	0	No	0	0	Yes	No	No	Hypertension	No	0	No	No	0	No	0	Yes	Rarely	No	2	Yes	No	No	No	Never
Female	Divorced	Christian	Self- employed	Trader	Junior High	Ewe	300	46	150	20.4444	2019-03-13	TND	0	1	Suppress	TND	Stage 1	Stage 1	Working	Working	5	TDF 3TC EFV	TDF 3TC DTG	Yes	1	Others	No	0	0	Yes	No	No	None	No	0	No	No	0	No	0	No	Never	No	3	Yes	No	No	No	Never
Female	Widowed	Christian	Self- employed	Trader	Junior High	Ewe	200	52	157	21.0962	2012-05-10	3166	1	1	Suppress	<20	Stage 2	Stage 1	Working	Working	11	AZT 3TC NVP	TDF 3TC DTG	Yes	2	Drug Non-Availability	No	0	0	Yes	No	No	None	No	0	No	No	0	No	0	No	Sometimes	Yes	5	Yes	No	No	No	Never
Female	Divorced	Christian	Self- employed	Trader	Junior High	Ewe	600	65	159	25.711	2022-04-14	<20	1	1	Suppress	<20	Stage 1	Stage 1	Working	Working	1	TDF 3TC DTG	TDF 3TC DTG	No	0	0	No	0	0	Yes	No	No	None	No	0	No	No	0	No	0	Yes	Rarely	No	3	Yes	No	No	No	Never
Female	Widowed	Christian	Self- employed	Trader	None	Ewe	300	60.5	159	23.931	2018-05-15	TND	0	1	Suppress	TND	Stage 3	Stage 1	Working	Working	5	TDF 3TC EFV	TDF 3TC DTG	Yes	1	Others	No	0	0	Yes	No	No	None	No	0	No	No	0	No	0	Yes	Rarely	Yes	3	Yes	No	Yes	No	Never
Female	Married	Muslim	Self- employed	Business	None	Ewe	700	64	158	25.6369	2014-04-01	TND	0	1	Suppress	TND	Stage 1	Stage 1	Working	Working	9	TDF 3TC EFV	TDF 3TC DTG	Yes	1	Others	No	0	0	Yes	No	No	None	No	0	No	No	0	No	0	Yes	Rarely	Yes	3	Yes	No	No	No	Never
Female	Married	Christian	Self- employed	Trader	Basic/Primary	Ewe	500	72	159	28.4799	2017-04-25	121	35	1	Suppress	35	Stage 1	Stage 1	Working	Working	6	TDF 3TC EFV	TDF 3TC DTG	Yes	1	Others	No	0	0	Yes	No	No	Hypertension	No	0	No	No	0	No	0	No	Sometimes	Yes	4	Yes	No	Yes	No	Never
Male	Widowed	Christian	Self- employed	Business	None	Ewe	700	69	163	25.9701	2010-06-15	<20	0	1	Suppress	TND	Stage 1	Stage 1	Working	Working	13	AZT 3TC NVP	TDF 3TC DTG	Yes	3	Drug Non-Availability Others	No	0	0	Yes	No	No	None	No	0	No	No	0	No	0	Yes	Rarely	No	2	Yes	No	Yes	No	Never
Female	Widowed	Christian	Self- employed	Trader	Basic/Primary	Ewe	400	78.9	169	27.6251	2018-07-05	TND	0	1	Suppress	TND	Stage 1	Stage 1	Working	Working	5	TDF 3TC EFV	TDF 3TC DTG	Yes	1	Others	No	0	0	Yes	No	No	None	No	0	No	No	0	No	0	Yes	Rarely	No	2	Yes	No	Yes	No	Never
Female	Divorced	Christian	Self- employed	Trader	Junior High	Ewe	600	63	160	24.6094	2019-09-20	TND	159	1	Suppress	159	Stage 1	Stage 1	Working	Working	4	TDF 3TC EFV	TDF 3TC DTG	No	0	0	No	0	0	Yes	No	No	None	No	0	No	No	0	No	0	Yes	Rarely	Yes	4	Yes	No	Yes	No	Never
Female	Married	Christian	Self- employed	Trader	None	Ewe	600	76	164	28.257	2008-06-18	5076	0	1	Suppress	TND	Stage 1	Stage 1	Working	Working	15	AZT 3TC NVP	TDF 3TC DTG	Yes	3	Drug Non-Availability Others	No	0	0	Yes	No	No	None	No	0	No	No	0	No	0	Yes	Rarely	No	2	Yes	No	Yes	No	Never
Female	Married	Others	Self- employed	Trader	Basic/Primary	Ewe	900	52.1	171	17.8174	2021-05-10	<20	1	1	Suppress	<20	Stage 1	Stage 1	Working	Working	2	TDF 3TC DTG	TDF 3TC DTG	No	0	0	No	0	0	Yes	No	No	None	No	0	No	No	0	No	0	No	Sometimes	No	2	Yes	No	Yes	No	Never
Female	Widowed	Muslim	Self- employed	Trader	None	Ewe	800	65	164	24.1672	2017-04-11	TND	0	1	Suppress	TND	Stage 3	Stage 1	Working	Working	6	TDF 3TC NVP	TDF 3TC DTG	Yes	2	Drug Non-Availability Others	No	0	0	Yes	No	No	Hypertension	No	0	No	No	0	Yes	11 months	Yes	Rarely	No	3	Yes	No	Yes	No	Never
Female	Married	Christian	Self- employed	Semstress	Basic/Primary	Ewe	600	50	161	19.2894	2021-10-08	293	108	1	Suppress	108	Stage 1	Stage 1	Working	Working	2	TDF 3TC DTG	TDF 3TC DTG	No	0	0	No	0	0	Yes	No	No	None	No	0	No	No	0	No	0	Yes	Rarely	Yes	4	Yes	No	Yes	No	Never
Female	Married	Christian	Self- employed	Trader	Junior High	Ewe	700	61	155	25.3902	2009-09-23	TND	0	1	Suppress	TND	Stage 1	Stage 1	Working	Working	14	AZT 3TC NVP	TDF 3TC DTG	Yes	3	Drug Non-Availability Others	No	0	0	Yes	No	No	None	No	0	No	No	0	No	0	Yes	Never	No	1	Yes	No	No	No	Never
Female	Widowed	Others	Self- employed	Trader	None	Ewe	100	53	146	24.864	2015-06-23	TND	0	1	Suppress	TND	Stage 4	Stage 1	Working	Ambulatory	8	TDF 3TC EFV	TDF 3TC DTG	Yes	1	Others	No	0	0	Yes	No	No	Hypertension	No	0	No	No	0	No	0	Yes	Rarely	Yes	3	Yes	No	Yes	No	Never
Female	Widowed	Christian	Self- employed	Trader	None	Ewe	400	48	159	18.9866	2023-07-11	TND	0	1	Suppress	TND	Stage 1	Stage 1	Working	Working	13	TDF 3TC DTG	TDF 3TC DTG	Yes	2	Drug Non-Availability Others	No	0	0	Yes	No	No	None	No	0	Yes	No	0	Yes	3 days	No	Sometimes	No	2	Yes	No	Yes	No	Never
Female	Widowed	Others	Self- employed	Trader	None	Ewe	800	78	157	31.6443	2008-09-11	86	86	1	Suppress	86	Stage 1	Stage 1	Working	Working	15	AZT 3TC NVP	TDF 3TC DTG	Yes	3	Drug Non-Availability Others	No	0	0	Yes	No	No	None	No	0	No	No	0	No	0	Yes	Rarely	No	2	Yes	No	No	No	Never
Female	Widowed	Christian	Self- employed	Trader	Basic/Primary	Ewe	600	58	167	20.7967	2017-03-01	TND	0	1	Suppress	TND	Stage 1	Stage 1	Working	Working	6	TDF 3TC EFV	TDF 3TC DTG	Yes	2	Drug Non-Availability Others	No	0	0	Yes	No	No	None	No	0	No	No	0	No	0	No	Sometimes	Yes	4	Yes	No	No	No	Never
Male	Married	Christian	Self- employed	Electrician	Basic/Primary	Ewe	1200	63	180	19.4444	2012-07-19	TND	0	1	Suppress	TND	Stage 1	Stage 1	Working	Working	11	AZT 3TC EFV	TDF 3TC DTG	Yes	2	Others Drug Non-Availability	No	0	0	Yes	No	No	None	No	0	No	No	0	No	0	Yes	Never	No	3	Yes	No	No	No	Never
Female	Married	Christian	Self- employed	Trader	None	Ewe	400	49	156	20.1348	2020-01-01	220	1	1	Suppress	<20	Stage 1	Stage 1	Working	Working	3	TDF 3TC EFV	TDF 3TC DTG	Yes	1	Others	No	0	0	Yes	No	No	None	No	0	No	No	0	No	0	Yes	Rarely	No	1	Yes	No	No	No	Never
Female	Single	Others	Self- employed	Trader	None	Ewe	400	67.8	156	27.86	2017-12-12	1991	1991	0	Failure	1991	Stage 1	Stage 1	Working	Working	6	TDF 3TC EFV	TDF 3TC DTG	Yes	1	Others	No	0	0	Yes	No	No	Hypertension	No	0	No	No	0	No	0	Yes	Sometimes	Yes	2	Yes	No	Yes	No	Never
Female	Married	Christian	Self- employed	Semstress	Senior High	Ewe	800	56	158	22.4323	2008-05-12	TND	0	1	Suppress	TND	Stage 1	Stage 1	Working	Working	15	AZT 3TC NVP	AZT 3TC DTG	Yes	2	Drug Non-Availability Others	No	0	0	Yes	No	No	None	No	0	No	No	0	No	0	Yes	Rarely	No	2	Yes	No	No	No	Never
Male	Married	Others	Self- employed	Fisherman	Basic/Primary	Ewe	900	62	172	20.9573	2018-04-17	846151	209	1	Suppress	209	Stage 3	Stage 1	Working	Working	5	TDF 3TC EFV	TDF 3TC DTG	Yes	1	Others	No	0	0	Yes	No	No	None	No	0	No	No	0	No	0	Yes	Rarely	Yes	3	Yes	No	No	No	Never
Male	Married	Christian	Civil- servant	Teacher	Tetiary	Ewe	800	82	167	29.4023	2009-05-12	TND	0	1	Suppress	TND	Stage 1	Stage 1	Working	Working	15	AZT 3TC NVP	TDF 3TC DTG	Yes	2	Drug Non-Availability Others	No	0	0	Yes	No	No	None	No	0	No	No	0	No	0	Yes	Sometimes	Yes	4	Yes	No	No	No	Never
Female	Married	Christian	Self- employed	Trader	Junior High	Ewe	500	76.3	154	32.1724	2016-12-29	137	0	1	Suppress	TND	Stage 1	Stage 1	Working	Working	7	AZT 3TC EFV	TDF 3TC DTG	Yes	2	Drug Non-Availability Others	No	0	0	Yes	No	No	None	No	0	No	No	0	No	0	Yes	Never	No	1	Yes	No	No	No	Never
Male	Married	Muslim	Self- employed	Mason	Junior High	Ewe	1000	65	172	21.9713	2014-10-15	38	0	1	Suppress	TND	Stage 1	Stage 1	Working	Working	9	AZT 3TC EFV	TDF 3TC DTG	Yes	1	Others	No	0	0	Yes	No	No	Hypertension	No	0	No	No	0	No	0	Yes	Rarely	No	2	Yes	No	No	No	Never
Female	Married	Others	Self- employed	Fish monger	None	Ewe	300	63	165	23.1405	2008-09-16	TND	0	1	Suppress	TND	Stage 1	Stage 1	Working	Working	15	AZT 3TC NVP	TDF 3TC DTG	Yes	3	Drug Non-Availability Others	No	0	0	Yes	No	No	None	No	0	No	No	0	No	0	Yes	Rarely	No	3	No	No	No	No	Never
Female	Widowed	Christian	Self- employed	Trader	Basic/Primary	Ewe	600	86	176	27.7634	2016-04-11	55	1	1	Suppress	<20	Stage 1	Stage 1	Working	Working	7	AZT 3TC NVP	TDF 3TC DTG	Yes	2	Drug Non-Availability Others	No	0	0	Yes	No	No	None	No	0	No	No	0	No	0	Yes	Rarely	No	3	Yes	No	No	No	Never
Female	Widowed	Christian	Self- employed	Trader	None	Ewe	400	64	162	24.3865	2013-06-11	TND	1	1	Suppress	<20	Stage 1	Stage 1	Working	Working	10	TDF 3TC EFV	TDF 3TC DTG	Yes	1	Others	No	0	0	Yes	No	No	None	No	0	No	No	0	No	0	No	Sometimes	No	2	Yes	No	No	No	Never
Female	Single	Christian	Self- employed	Hair dresser	Basic/Primary	Ewe	300	62	157	25.1532	2009-06-16	<20	1	1	Suppress	<20	Stage 1	Stage 1	Working	Working	14	AZT 3TC NVP	TDF 3TC DTG	Yes	3	Drug Non-Availability Others	No	0	0	Yes	No	No	None	No	0	No	No	0	No	0	Yes	Rarely	No	2	Yes	No	No	No	Never
Female	Married	Christian	Self- employed	Farmer	None	Ewe	400	78	158	31.245	2021-05-12	TND	0	1	Suppress	TND	Stage 1	Stage 1	Working	Working	2	TDF 3TC DTG	TDF 3TC DTG	No	0	0	No	0	0	Yes	No	No	None	No	0	No	No	0	No	0	Yes	Rarely	No	2	Yes	Yes	No	No	Never
Female	Married	Christian	Self- employed	Pedicure	None	Ewe	400	55.1	169	19.292	2017-08-02	314	41.9	1	Suppress	41.9	Stage 3	Stage 1	Working	Working	6	TDF 3TC EFV	TDF 3TC DTG	Yes	1	Others	No	0	0	Yes	No	No	None	No	0	No	No	0	No	0	Yes	Sometimes	No	2	Yes	No	No	No	Never
Male	Married	Christian	Self- employed	Business	Junior High	Ewe	800	51	166	18.5078	2022-09-06	28	28	1	Suppress	28	Stage 2	Stage 1	Working	Working	1	TDF 3TC DTG	TDF 3TC DTG	No	0	0	No	0	0	Yes	No	No	None	No	0	No	No	0	Yes	4 months	No	Sometimes	No	3	Yes	No	Yes	No	Never
Female	Married	Christian	Self- employed	Semstress	None	Ewe	300	70.2	147	32.4865	2022-08-02	120	120	1	Suppress	120	Stage 1	Stage 1	Working	Working	1	TDF 3TC DTG	TDF 3TC DTG	No	0	0	No	0	0	Yes	No	No	None	No	0	No	No	0	Yes	2 weeks	Yes	Sometimes	No	2	Yes	No	Yes	No	Never
Female	Married	Muslim	Unemployed	None	None	Ewe	100	63.2	157	25.64	2018-08-29	2064	148	1	Suppress	148	Stage 1	Stage 1	Working	Working	5	TDF 3TC EFV	TDF 3TC DTG	Yes	1	Others	No	0	0	Yes	No	No	None	No	0	No	No	0	Yes	1 week	Yes	Sometimes	Yes	4	Yes	No	No	No	Never
Male	Married	Others	Self- employed	Construction worker	Junior High	Ewe	700	57.9	164	21.5274	2018-11-08	TND	0	1	Suppress	TND	Stage 1	Stage 1	Working	Working	1	TDF 3TC EFV	TDF 3TC DTG	Yes	1	Others	No	0	0	Yes	No	No	None	No	0	Yes	No	0	No	0	Yes	Rarely	No	3	Yes	No	No	No	Never
Male	Widowed	Christian	Self- employed	Baker	Tetiary	Ewe	100	58.9	169	20.6225	2017-10-23	TND	0	1	Suppress	TND	Stage 1	Stage 1	Working	Working	6	TDF 3TC EFV	TDF 3TC DTG	Yes	1	Others	No	0	0	Yes	No	No	None	No	0	Yes	Yes	Yes	No	0	No	Never	No	3	Yes	No	No	No	Never
Male	Widowed	Christian	Self- employed	Fisherman	Junior High	Ewe	150	58	156	23.833	2014-09-02	TND	0	1	Suppress	TND	Stage 1	Stage 1	Working	Working	7	TDF 3TC EFV	TDF 3TC DTG	Yes	1	Others	No	0	0	Yes	No	No	Hypertension	No	0	No	No	0	No	0	Yes	Never	Yes	2	Yes	No	No	No	Never
Female	Divorced	Christian	Self- employed	Farmer	Junior High	Ewe	200	58.9	169	20.6225	2017-10-23	TND	0	1	Suppress	TND	Stage 1	Stage 1	Working	Working	10	AZT 3TC NVP	TDF 3TC DTG	Yes	3	Others Drug Non-Availability	No	0	0	Yes	No	No	None	No	0	No	No	0	No	0	Yes	Never	No	3	Yes	No	No	No	Never
Female	Widowed	Others	Self- employed	Dressmerkar	Basic/Primary	Ewe	300	53	165	19.4674	2013-11-14	<20	1	1	Suppress	<20	Stage 1	Stage 1	Working	Working	4	TDF 3TC EFV	TDF 3TC DTG	Yes	1	Others	No	0	0	Yes	No	No	None	No	0	No	No	0	No	0	Yes	Sometimes	No	3	Yes	No	No	No	1 - 2 times
Female	Widowed	Others	Self- employed	Trader	Junior High	Ewe	400	58.3	171	19.9378	2019-08-28	TND	0	1	Suppress	TND	Stage 1	Stage 1	Working	Working	4	TDF 3TC EFV	TDF 3TC DTG	Yes	1	Others	No	0	0	No	No	No	None	No	0	No	No	0	No	0	Yes	Never	No	3	No	No	No	No	Never
Female	Widowed	Christian	Self- employed	Trader	Junior High	Ewe	300	59	158	23.634	2023-07-11	20.4	20.4	1	Suppress	20.4	Stage 1	Stage 1	Working	Working	13	others	AZT 3TC DTG	No	0	0	No	0	0	Yes	No	No	None	No	0	No	No	0	No	0	No	Sometimes	No	2	Yes	No	Yes	Yes	1 - 2 times
Female	Divorced	Christian	Self- employed	Trader	Basic/Primary	Ewe	300	55	158	22.0317	2011-02-17	TND	0	1	Suppress	TND	Stage 1	Stage 1	Working	Working	8	TDF 3TC EFV	TDF 3TC DTG	Yes	2	Drug Non-Availability Others	No	0	0	Yes	No	No	Hypertension	No	0	No	No	0	No	0	No	Sometimes	No	2	Yes	Yes	No	No	Never
Female	Single	Christian	Self- employed	Semstress	Junior High	Ewe	400	63	163	23.7118	2023-02-24	49	49	1	Suppress	49	Stage 2	Stage 1	Working	Working	1	TDF 3TC DTG	TDF 3TC DTG	No	0	0	No	0	0	Yes	No	No	None	No	0	No	No	0	No	0	Yes	Rarely	No	2	Yes	No	No	No	Never
Female	Divorced	Christian	Self- employed	Trader	Basic/Primary	Ewe	600	79	169	27.6601	2009-08-13	1000	0	1	Suppress	TND	Stage 2	Stage 1	Working	Working	14	AZT 3TC EFV	TDF 3TC DTG	Yes	3	Drug Non-Availability Others	No	0	0	Yes	No	No	Hypertension	No	0	No	No	0	No	0	Yes	Sometimes	No	2	Yes	No	No	No	Never
Female	Widowed	Others	Self- employed	Kayeyi	None	Ewe	100	71.9	152	31.1202	2020-08-05	TND	0	1	Suppress	TND	Stage 2	Stage 1	Working	Working	3	TDF 3TC DTG	TDF 3TC DTG	No	0	0	No	0	0	Yes	No	No	None	No	0	No	No	0	No	0	Yes	Rarely	No	2	No	No	No	No	Never
Female	Married	Christian	Self- employed	Trader	Junior High	Ewe	800	67	172	22.6474	2014-05-13	TND	0	1	Suppress	TND	Stage 1	Stage 1	Working	Working	9	TDF 3TC EFV	TDF 3TC DTG	Yes	1	Others	No	0	0	Yes	No	No	None	No	0	No	No	0	No	0	Yes	Rarely	No	2	No	No	No	No	Never
Female	Divorced	Christian	Self- employed	Trader	None	Ewe	600	56	164	20.8209	2018-03-28	TND	0	1	Suppress	TND	Stage 3	Stage 1	Working	Working	5	TDF 3TC EFV	TDF 3TC DTG	Yes	1	Others	No	0	0	Yes	No	No	None	No	0	No	No	0	Yes	1 week	No	Rarely	No	3	Yes	No	Yes	No	Never
Female	Widowed	Christian	Self- employed	Semstress	None	Ewe	400	83	163	31.2394	2012-08-16	28.6	28.6	1	Suppress	28.6	Stage 1	Stage 1	Working	Working	11	TDF 3TC EFV	TDF 3TC DTG	Yes	2	Drug Non-Availability Others	No	0	0	Yes	No	No	None	No	0	No	No	0	Yes	5 years	Yes	Rarely	Yes	4	Yes	No	No	No	Never
Female	Widowed	Others	Self- employed	Farmer	Basic/Primary	Ewe	600	51	143	24.9401	2017-08-08	TND	0	1	Suppress	TND	Stage 1	Stage 1	Working	Working	6	TDF 3TC EFV	TDF 3TC DTG	Yes	1	Others	No	0	0	Yes	No	No	None	No	0	Yes	No	0	Yes	2 weeks	Yes	Rarely	No	2	Yes	No	No	No	Never
Female	Married	Christian	Self- employed	Hair dresser	None	Ewe	300	62	163	23.3355	2014-05-20	53	0	1	Suppress	TND	Stage 1	Stage 1	Working	Working	9	TDF 3TC EFV	TDF 3TC DTG	Yes	1	Others	No	0	0	Yes	No	No	None	No	0	No	No	0	Yes	4 months	Yes	Rarely	No	3	Yes	No	No	No	Never
Female	Widowed	Christian	Self- employed	Teacher	Tetiary	Ewe	2000	63.3	149	28.5122	2020-09-09	TND	0	1	Suppress	TND	Stage 1	Stage 1	Working	Working	3	TDF 3TC EFV	TDF 3TC DTG	Yes	1	Others	No	0	0	Yes	No	No	Hypertension	No	0	No	No	0	No	0	Yes	Rarely	No	2	Yes	No	No	No	Never
Female	Married	Christian	Self- employed	Farmer	None	Ewe	400	58	153	24.7768	2013-10-02	TND	0	1	Suppress	TND	Stage 1	Stage 1	Working	Working	10	TDF 3TC EFV	TDF 3TC DTG	Yes	4	Drug Non-Availability Others	No	0	0	Yes	No	No	Hypertension	No	0	No	No	0	No	0	Yes	Never	No	2	Yes	No	No	No	Never
Male	Married	Christian	Self- employed	Tailor	Junior High	Ewe	800	63.4	173	21.1835	2018-10-17	TND	0	1	Suppress	TND	Stage 2	Stage 1	Working	Working	5	TDF 3TC EFV	TDF 3TC DTG	Yes	1	Others	No	0	0	Yes	No	No	Diabetes meillitus	No	0	No	No	0	No	0	No	Sometimes	No	3	No	No	No	No	Never
Female	Married	Christian	Self- employed	Hair dresser	Junior High	Ewe	500	58	158	23.2335	2011-12-12	TND	0	1	Suppress	TND	Stage 1	Stage 1	Working	Working	12	AZT 3TC NVP	TDF 3TC DTG	Yes	3	Drug Non-Availability Others	No	0	0	Yes	No	No	None	No	0	No	No	0	No	0	Yes	Rarely	No	3	No	Yes	No	No	Never
Female	Divorced	Christian	Self- employed	Trader	Junior High	Ewe	300	62	164	23.0518	2014-06-17	39.1	39.1	1	Suppress	39.1	Stage 1	Stage 1	Working	Working	9	AZT 3TC NVP	TDF 3TC DTG	Yes	2	Drug Non-Availability Others	No	0	0	Yes	No	No	None	No	0	No	No	0	No	0	No	Rarely	No	1	No	No	No	No	Never
Male	Single	Christian	Self- employed	Fashion designer	Junior High	Ewe	800	66.8	180	20.6173	2020-09-09	<20	1	1	Suppress	<20	Stage 1	Stage 1	Working	Working	3	TDF 3TC DTG	TDF 3TC DTG	No	0	0	No	0	0	Yes	No	No	None	No	0	No	No	0	No	0	Yes	Never	No	2	Yes	No	No	No	Never
Male	Married	Christian	Self- employed	Business	Basic/Primary	Ewe	900	52	158	20.83	2023-07-13	407	407	1	Suppress	407	Stage 2	Stage 1	Working	Working	15	AZT 3TC EFV	TDF 3TC DTG	Yes	3	Drug Non-Availability Others	No	0	0	Yes	No	No	None	No	0	No	No	0	Yes	5 month	Yes	Sometimes	No	3	Yes	No	No	No	Never
Male	Married	Christian	Self- employed	Painter	Basic/Primary	Ewe	800	66	167	23.6652	2017-01-09	1254	0	1	Suppress	TND	Stage 1	Stage 1	Working	Working	6	TDF 3TC NVP	TDF 3TC DTG	No	1	Others	No	0	0	Yes	No	No	None	No	0	No	No	0	No	0	Yes	Never	No	3	No	No	No	No	Never
Female	Married	Christian	Self- employed	Trader	None	Ewe	700	72	153	30.7574	2011-09-13	20	20	1	Suppress	20	Stage 1	Stage 1	Working	Working	12	TDF 3TC EFV	TDF 3TC DTG	Yes	1	Others	No	0	0	Yes	No	No	None	Yes	0	No	No	0	No	0	Yes	Never	No	3	No	No	No	No	Never
Female	Married	Christian	Self- employed	Semstress	Senior High	Ewe	400	53.8	162	20.4999	2018-10-19	20	20	1	Suppress	20	Stage 1	Stage 1	Working	Working	5	TDF 3TC EFV	TDF 3TC DTG	Yes	1	Others	No	0	0	Yes	No	No	Others	No	0	No	No	0	No	0	Yes	Sometimes	No	3	Yes	No	No	No	Never
Female	Married	Others	Self- employed	Trader	Basic/Primary	Ewe	600	54	156	22.1893	2022-04-06	<20	1	1	Suppress	<20	Stage 1	Stage 1	Working	Working	1	TDF 3TC DTG	TDF 3TC DTG	No	0	0	No	0	0	Yes	No	No	None	No	0	No	No	0	No	0	Yes	Rarely	No	2	No	No	No	No	Never
Female	Widowed	Christian	Self- employed	Trader	None	Ewe	400	63	167	22.5896	2010-10-28	TND	0	1	Suppress	TND	Stage 1	Stage 1	Working	Working	13	AZT 3TC NVP	TDF 3TC DTG	Yes	4	Drug Non-Availability Others	No	0	0	Yes	No	No	None	No	0	No	No	0	No	0	Yes	Never	No	2	Yes	No	No	No	Never
Female	Married	Christian	Self- employed	Trader	Junior High	Ewe	700	62	164	23.0518	2011-06-14	1896	1896	0	Failure	1896	Stage 1	Stage 1	Working	Working	12	AZT 3TC NVP	TDF 3TC DTG	Yes	3	Drug Non-Availability Others	No	0	0	Yes	No	No	None	No	0	No	No	0	No	0	Yes	Rarely	No	2	Yes	No	Yes	Yes	Never
Female	Widowed	Others	Unemployed	None	None	Ewe	200	67	156	27.5312	2019-06-12	150	22	1	Suppress	22	Stage 1	Stage 1	Working	Working	4	TDF 3TC EFV	TDF 3TC DTG	yes	1	Others	No	0	0	Yes	No	No	None	No	0	No	No	0	Yes	1 week	No	Rarely	No	2	Yes	No	No	No	Never
Female	Widowed	Others	Self- employed	Trader	Junior High	Ewe	200	67	165	24.6097	2009-06-16	TND	1	1	Suppress	<20	Stage 1	Stage 1	Working	Working	14	AZT 3TC NVP	TDF 3TC DTG	Yes	3	Drug Non-Availability Others	No	0	0	Yes	No	No	None	No	0	No	No	0	No	0	Yes	Rarely	Yes	4	Yes	No	No	No	Never
Female	Widowed	Christian	Unemployed	None	Junior High	Ewe	200	64	159	25.3155	2007-08-16	TND	0	1	Suppress	TND	Stage 1	Stage 1	Working	Working	16	TDF 3TC NVP	TDF 3TC DTG	Yes	3	Drug Non-Availability Others	No	0	0	Yes	No	No	None	No	0	No	No	0	No	0	Yes	Rarely	Yes	3	No	No	No	No	Never
Female	Married	Christian	Self- employed	Business	Basic/Primary	Ewe	600	69	161	26.6193	2015-06-16	173410	173410	0	Failure	173410	Stage 3	Stage 1	Working	Working	8	AZT 3TC EFV	TDF 3TC DTG	Yes	1	Others	No	0	0	Yes	No	No	None	No	0	No	No	0	No	0	No	Sometimes	No	2	Yes	No	No	No	Never
Male	Married	Christian	Unemployed	None	Tetiary	Ewe	600	62	162	23.6244	2014-08-11	4316	1	1	Suppress	<20	Stage 3	Stage 1	Working	Working	9	AZT 3TC NVP	TDF 3TC DTG	Yes	3	Drug Non-Availability Others	No	0	0	Yes	No	No	None	No	0	No	No	0	No	0	Yes	Rarely	No	3	Yes	No	No	No	Never
Female	Married	Christian	Self- employed	Trader	Junior High	Ewe	800	65	163	24.4646	2014-06-10	<20	0	1	Suppress	TND	Stage 1	Stage 1	Working	Working	9	TDF 3TC NVP	TDF 3TC DTG	Yes	3	Drug Non-Availability Others	No	0	0	Yes	No	No	None	No	0	No	No	0	No	0	Yes	Rarely	Yes	3	Yes	No	No	No	Never
Female	Single	Christian	Self- employed	Student	Tetiary	Ewe	200	65	164	24.1672	2020-09-01	TND	0	1	Suppress	TND	Stage 1	Stage 1	Working	Working	3	TDF 3TC DTG	TDF 3TC DTG	No	0	0	No	0	0	Yes	No	No	None	No	0	No	No	0	No	0	No	Rarely	No	2	Yes	No	No	No	Never
Female	Married	Christian	Self- employed	Business	Junior High	Ewe	700	62	169	21.7079	2012-06-19	51368	51368	0	Failure	51368	Stage 2	Stage 1	Working	Working	11	AZT 3TC EFV	TDF 3TC DTG	Yes	2	Others Drug Non-Availability	No	0	0	Yes	No	No	None	No	0	No	No	0	Yes	1 week	Yes	Rarely	No	3	Yes	No	Yes	No	Never
Female	Married	Christian	Self- employed	Trader	Basic/Primary	Ewe	500	56	163	21.0772	2013-04-16	135921	626	1	Suppress	626	Stage 2	Stage 1	Working	Working	10	TDF 3TC EFV	TDF 3TC DTG	Yes	2	Others	No	0	0	Yes	No	No	None	No	0	No	No	0	No	0	Yes	Sometimes	Yes	4	Yes	No	Yes	No	Never
Female	Married	Muslim	Self- employed	Trader	None	Ewe	700	86	165	31.5886	2018-06-12	TND	0	1	Suppress	TND	Stage 1	Stage 1	Working	Working	5	AZT 3TC NVP	AZT 3TC DTG	Yes	2	Others	No	0	0	Yes	No	No	None	No	0	No	No	0	Yes	2 months	No	Rarely	Yes	4	Yes	No	No	No	Never
Female	Married	Christian	Self- employed	Hair dresser	None	Akan	600	62	158	24.8358	2021-10-14	TND	0	1	Suppress	TND	Stage 1	Stage 1	Working	Working	2	TDF 3TC DTG	TDF 3TC DTG	No	0	0	No	0	0	Yes	No	No	None	No	0	No	No	0	No	0	Yes	Rarely	No	2	Yes	No	No	No	Never
Female	Widowed	Christian	Self- employed	Trader	Junior High	Ewe	800	57	167	20.4382	2013-06-11	29	29	1	Suppress	29	Stage 1	Stage 1	Working	Working	10	AZT 3TC NVP	TDF 3TC DTG	Yes	3	Drug Non-Availability Others	No	0	0	Yes	No	No	None	No	0	No	No	0	No	0	No	Sometimes	No	3	No	No	Yes	No	Never
Female	Widowed	Christian	Self- employed	Farmer	None	Ewe	200	69	165	25.3444	2008-08-14	TND	0	1	Suppress	TND	Stage 2	Stage 2	Working	Working	15	AZT 3TC NVP	TDF 3TC DTG	Yes	3	Others Drug Non-Availability	No	0	0	Yes	No	No	None	No	0	No	No	0	Yes	2 months	Yes	Rarely	Yes	4	Yes	No	Yes	No	Never
Female	Married	Christian	Self- employed	Trader	None	Ewe	400	64	167	22.9481	2008-05-06	7929	0	1	Suppress	TND	Stage 3	Stage 1	Working	Working	15	AZT 3TC NVP	TDF 3TC DTG	Yes	3	Drug Non-Availability Others	No	0	0	Yes	No	No	None	No	0	No	No	0	No	0	Yes	Rarely	No	3	Yes	No	No	No	Never
Female	Married	Christian	Self- employed	Farmer	Basic/Primary	Ewe	300	62	166.5	22.3647	2021-06-15	TND	0	1	Suppress	TND	Stage 1	Stage 1	Working	Working	2	TDF 3TC DTG	TDF 3TC DTG	No	0	0	No	0	0	Yes	No	No	None	No	0	No	No	0	Yes	1 month	Yes	Rarely	No	3	Yes	No	Yes	No	Never
Female	Widowed	Others	Unemployed	None	None	Ewe	100	46.9	150	20.8444	2018-06-06	48224	430	1	Suppress	430	Stage 2	Stage 1	Working	Working	5	TDF 3TC EFV	TDF 3TC DTG	Yes	1	Others	No	0	0	Yes	No	No	None	No	0	No	No	0	No	0	Yes	Never	No	2	Yes	No	No	No	Never
Female	Divorced	Christian	Self- employed	Semstress	Junior High	Ewe	400	65	159	25.711	2007-01-24	TND	0	1	Suppress	TND	Stage 1	Stage 1	Working	Working	16	AZT 3TC NVP	TDF 3TC DTG	Yes	3	Drug Non-Availability Others	No	0	0	Yes	No	No	None	No	0	No	No	0	No	0	Yes	Never	No	2	Yes	No	No	No	Never
Male	Married	Others	Self- employed	Carpentry	Junior High	Ewe	1200	66	181	20.1459	2007-06-14	TND	0	1	Suppress	TND	Stage 1	Stage 1	Working	Working	16	AZT 3TC NVP	TDF 3TC DTG	Yes	3	Drug Non-Availability Others	No	0	0	Yes	No	No	None	No	0	No	No	0	No	0	Yes	Never	Yes	4	Yes	No	No	No	Never
Female	Widowed	Christian	Self- employed	Trader	None	Ewe	600	60	172	20.2812	2017-04-20	14926	1350	0	Failure	1350	Stage 3	Stage 1	Working	Working	6	TDF 3TC EFV	TDF 3TC DTG	Yes	1	Others	No	0	0	Yes	No	No	None	No	0	No	No	0	No	0	No	Sometimes	Yes	4	Yes	No	Yes	No	Never
Female	Married	Christian	Self- employed	Semstress	Basic/Primary	Ewe	300	65	168	23.03	2011-05-17	25221	0	1	Suppress	TND	Stage 2	Stage 1	Working	Working	12	AZT 3TC NVP	TDF 3TC DTG	Yes	3	Drug Non-Availability Others	No	0	0	Yes	No	No	None	No	0	No	No	0	Yes	9 months	Yes	Sometimes	No	2	Yes	No	No	No	Never
Female	Married	Christian	Self- employed	Trader	Junior High	Ewe	400	65	168	23.03	2012-08-16	<20	1	1	Suppress	<20	Stage 1	Stage 1	Working	Working	11	AZT 3TC EFV	TDF 3TC DTG	Yes	1	Others	No	0	0	Yes	No	No	Diabetes meillitus	No	0	No	No	0	No	0	No	Sometimes	No	2	Yes	No	No	No	Never
Male	Married	Christian	Self- employed	Electrical engineer	Senior High	Ewe	2500	76	165	27.9155	2009-05-19	112968	591	1	Suppress	591	Stage 2	Stage 1	Working	Working	14	AZT 3TC NVP	TDF 3TC DTG	Yes	3	Drug Non-Availability Others	No	0	0	Yes	No	No	None	No	0	No	No	0	No	0	Yes	Rarely	No	3	Yes	No	No	No	Never
Male	Married	Others	Self- employed	Fisherman	Basic/Primary	Ewe	800	76	179	23.7196	2013-05-02	675	204	1	Suppress	204	Stage 1	Stage 1	Working	Working	10	AZT 3TC EFV	TDF 3TC DTG	Yes	1	Others	No	0	0	Yes	No	No	Hypertension	No	0	No	No	0	No	0	Yes	Rarely	No	3	Yes	No	No	No	Never
Male	Married	Others	Self- employed	Lotto operator	Senior High	Ewe	700	68	169	23.8087	2016-06-14	<20	0	1	Suppress	TND	Stage 1	Stage 1	Working	Working	7	TDF 3TC EFV	TDF 3TC DTG	Yes	1	Others	No	0	0	Yes	No	No	None	No	0	No	No	0	No	0	Yes	Rarely	No	3	Yes	No	No	No	Never
Male	Married	Christian	Self- employed	Farmer	Junior High	Ewe	700	54	178	17.0433	2020-11-17	20	20	1	Suppress	20	Stage 1	Stage 1	Working	Working	3	TDF 3TC DTG	TDF 3TC DTG	No	0	0	No	0	0	Yes	No	No	None	No	0	No	No	0	Yes	1week	No	Sometimes	No	1	No	No	Yes	Yes	1 - 2 times
Female	Married	Christian	Self- employed	Trader	Basic/Primary	Ewe	400	45	166	16.3304	2012-01-26	TND	0	1	Suppress	TND	Stage 1	Stage 1	Working	Working	11	AZT 3TC NVP	AZT 3TC DTG	Yes	1	Others	No	0	0	Yes	No	No	None	No	0	No	No	0	No	0	Yes	Never	No	1	Yes	No	No	No	Never
Female	Widowed	Others	Self- employed	Trader	None	Ewe	400	48	161	18.5178	2017-02-27	27	27	1	Suppress	27	Stage 1	Stage 1	Working	Working	6	TDF 3TC EFV	TDF 3TC DTG	Yes	1	Others	No	0	0	Yes	No	No	None	No	0	No	No	0	Yes	1month	No	Rarely	No	1	Yes	No	No	No	Never
Male	Single	Christian	Self- employed	Cook	Junior High	Ewe	600	55	170	19.0311	2016-01-11	20	20	1	Suppress	20	Stage 1	Stage 1	Working	Working	7	TDF 3TC EFV	TDF 3TC DTG	Yes	1	Others	No	0	0	Yes	No	No	None	No	0	No	No	0	No	0	Yes	Rarely	Yes	1	Yes	No	No	No	Never
Female	Divorced	Christian	Self- employed	Business	None	Ewe	500	72	161	27.7767	2016-06-18	25	25	1	Suppress	25	Stage 1	Stage 1	Working	Working	9	AZT 3TC NVP	TDF 3TC DTG	Yes	1	Others	No	0	0	Yes	No	No	None	No	0	No	No	0	Yes	1month	No	Sometimes	No	1	No	No	No	No	1 - 2 times
Female	Married	Christian	Self- employed	Trader	Basic/Primary	Ewe	500	65	158	26.0375	2014-12-22	796	796	1	Suppress	796	Stage 1	Stage 1	Working	Working	9	AZT 3TC EFV	TDF 3TC DTG	Yes	1	Others	No	0	0	Yes	No	No	Hypertension	No	0	No	No	0	Yes	1month	Yes	Rarely	No	1	No	No	No	No	Never
Female	Widowed	Christian	Self- employed	Trader	Junior High	Ewe	400	55	156	22.6003	2017-09-04	26	26	1	Suppress	26	Stage 1	Stage 1	Working	Working	6	AZT 3TC EFV	TDF 3TC DTG	Yes	1	Others	No	0	0	Yes	No	No	None	No	0	No	No	0	Yes	1week	No	Rarely	No	1	Yes	No	No	No	Never
Female	Married	Christian	Self- employed	Trader	None	Ewe	500	58	151	25.4375	2018-02-28	20	20	1	Suppress	20	Stage 1	Stage 1	Working	Working	5	TDF 3TC EFV	TDF 3TC DTG	Yes	1	Others	No	0	0	Yes	No	No	None	No	0	No	No	0	No	0	No	Never	No	1	Yes	No	No	No	Never
[truncated: 67 more columns]
